# Supplementary material for: 7,11,15,28-Tetra­bromo-1,21,23,25-tetra­phenethyl­resorcin[4]arene cavitand–acetone–chloro­form (1/1.31/0.69) at 173 K
Source: Acta Crystallogr Sect E Struct Rep Online. 2009 Feb 28;65(Pt 3):o631–2. doi: 10.1107/S1600536809006540 (PMC2968614; doi:10.1107/S1600536809006540)
Supplement: Supplementary file 1 [file e-65-0o631-sup1.cif]

##############################################################################
###                                                                        ###
###        Electronic paper (Acta Crystallographica Section E)             ###
###                                                                        ###
##############################################################################
#                                                                            #
# This CIF contains the data in a paper accepted for publication in Acta     #
# Crystallographica Section E. It conforms to the requirements of Notes      #
# for Authors for Section E, and has been peer reviewed under the auspices   #
# of the IUCr Commission on Journals.                                        #
#                                                                            #
# Full details of the Crystallographic Information File format               #
# are given in the paper "The Crystallographic Information File (CIF):       #
# a New Standard Archive File for Crystallography" by S. R. Hall, F. H.      #
# Allen and I. D. Brown [Acta Cryst. (1991), A47, 655-685].                  #
#                                                                            #
# The current version of the core CIF dictionary is obtainable from          #
# ftp://ftp.iucr.org/pub/cif_core.dic. The current version number is 2.4.    #
#                                                                            #
# Software is freely available for graphical display of the structure(s) in  #
# this CIF.  For information consult the CIF home page http://www.iucr.org/  #
# cif/home.html                                                              #
#                                                                            #
# This file may be used for bona fide research purposes within the           #
# scientific community so long as proper attribution is given to the journal # 
# article from which it was obtained.                                        #
#                                                                            #
##############################################################################
                                             
data_I
_audit_creation_method     SHELXL-97
_chemical_name_systematic
;
7,11,15,28-Tetrabromo-1,21,23,25-tetraphenethyl-2,20:3,19-dimetheno-
1<i>H</i>,21<i>H</i>,23<i>H</i>,25<i>H</i>-
di-1,3-dioxocino[5,4-i:5',4'-i']benzo[1,2-d:5,4-d']bis[1,3]benzodioxocin
;
_chemical_name_common
;
7,11,15,28-Tetrabromo-1,21,23,25-tetraphenethylresorcin[4]arene
cavitand--acetone--chloroform (1/1.31/0.69)
;
_chemical_formula_moiety     'C64 H52 Br4 O8, 0.31(C3 H6 O), 0.69(C H Cl3)'
_chemical_formula_sum     'C68.62 H60.55 Br4 Cl2.07 O9.31'
_chemical_formula_weight     1427.14
_chemical_melting_point     558
_symmetry_cell_setting     orthorhombic
_symmetry_space_group_name_H-M     'P n m a'
_symmetry_space_group_name_Hall     '-P 2ac 2n'
loop_
    _symmetry_equiv_pos_as_xyz
    'x, y, z'
    '-x+1/2, -y, z+1/2'
    '-x, y+1/2, -z'
    'x+1/2, -y+1/2, -z+1/2'
    '-x, -y, -z'
    'x-1/2, y, -z-1/2'
    'x, -y-1/2, z'
    '-x-1/2, y-1/2, z-1/2'
_cell_length_a     24.7118(18)
_cell_length_b     20.4364(13)
_cell_length_c     11.9345(8)
_cell_angle_alpha     90.00
_cell_angle_beta     90.00
_cell_angle_gamma     90.00
_cell_volume     6027.2(7)
_cell_formula_units_Z     4
_cell_measurement_reflns_used     ?
_cell_measurement_theta_min     ?
_cell_measurement_theta_max     ?
_cell_measurement_temperature     173(2)
_exptl_crystal_description     block
_exptl_crystal_colour     yellow
_exptl_crystal_size_max     0.41
_exptl_crystal_size_mid     0.25
_exptl_crystal_size_min     0.17
_exptl_crystal_density_diffrn     1.573
_exptl_crystal_density_meas     ?
_exptl_crystal_density_method     'not measured'
_exptl_crystal_F_000     2888
_exptl_absorpt_coefficient_mu     2.823
_exptl_absorpt_correction_type     integration
_exptl_absorpt_process_details     '(XPREP in SAINT-NT; Bruker 2005)'
_exptl_absorpt_correction_T_min     0.3907
_exptl_absorpt_correction_T_max     0.6454
_exptl_special_details
;
;
_diffrn_ambient_temperature     173(2)
_diffrn_radiation_type     MoK\a
_diffrn_radiation_wavelength     0.71073
_diffrn_radiation_source     'fine-focus sealed tube'
_diffrn_radiation_monochromator     graphite
_diffrn_measurement_device_type     'Bruker APEXII CCD area-detector'
_diffrn_measurement_method     '\f and \w'
_diffrn_detector_area_resol_mean     ?
_diffrn_reflns_number     21376
_diffrn_reflns_av_R_equivalents     0.0801
_diffrn_reflns_av_sigmaI/netI     0.0705
_diffrn_reflns_theta_min     1.65
_diffrn_reflns_theta_max     26.00
_diffrn_reflns_theta_full     26.00
_diffrn_measured_fraction_theta_max     0.970
_diffrn_measured_fraction_theta_full     0.970
_diffrn_reflns_limit_h_min     -28
_diffrn_reflns_limit_h_max     30
_diffrn_reflns_limit_k_min     -23
_diffrn_reflns_limit_k_max     20
_diffrn_reflns_limit_l_min     -14
_diffrn_reflns_limit_l_max     14
_diffrn_standards_number     ?
_diffrn_standards_interval_count     ?
_diffrn_standards_interval_time     ?
_diffrn_standards_decay_%     ?
_refine_special_details
;
Refinement of <i>F</i>^2^ against ALL reflections. The weighted <i>R</i>-factor
<i>wR</i> and goodness of fit <i>S</i> are based on <i>F</i>^2^, conventional
<i>R</i>-factors <i>R</i> are based on <i>F</i>, with <i>F</i> set to zero for
negative <i>F</i>^2^. The threshold expression of <i>F</i>^2^ >
\s(<i>F</i>^2^) is used only for calculating <i>R</i>-factors(gt) <i>etc</i>.
and is not relevant to the choice of reflections for refinement.
<i>R</i>-factors based on <i>F</i>^2^ are statistically about twice as large
as those based on <i>F</i>, and <i>R</i>- factors based on ALL data will be
even larger.
;
_reflns_number_total     5927
_reflns_number_gt     3945
_reflns_threshold_expression     I>2\s(I)
_refine_ls_structure_factor_coef     Fsqd
_refine_ls_matrix_type     full
_refine_ls_R_factor_all     0.0726
_refine_ls_R_factor_gt     0.0512
_refine_ls_wR_factor_gt     0.1318
_refine_ls_wR_factor_ref     0.1377
_refine_ls_goodness_of_fit_ref     0.955
_refine_ls_restrained_S_all     0.955
_refine_ls_number_reflns     5927
_refine_ls_number_parameters     406
_refine_ls_number_restraints     0
_refine_ls_hydrogen_treatment     constr
_refine_ls_weighting_scheme     calc
_refine_ls_weighting_details
                 'calc w=1/[\s^2^(Fo^2^)+(0.0825P)^2^] where P=(Fo^2^+2Fc^2^)/3'
_atom_sites_solution_hydrogens     geom
_atom_sites_solution_primary     direct
_atom_sites_solution_secondary     difmap
_refine_ls_shift/su_max     0.001
_refine_ls_shift/su_mean     0.000
_refine_diff_density_max     1.231
_refine_diff_density_min     -0.600
_refine_ls_extinction_method     none
_refine_ls_extinction_coef     ?
loop_
    _atom_type_symbol
    _atom_type_description
    _atom_type_scat_dispersion_real
    _atom_type_scat_dispersion_imag
    _atom_type_scat_source
    'C' 'C' 0.0033 0.0016
                         'International Tables Vol C Tables 4.2.6.8 and 6.1.1.4'
    'H' 'H' 0.0000 0.0000
                         'International Tables Vol C Tables 4.2.6.8 and 6.1.1.4'
    'O' 'O' 0.0106 0.0060
                         'International Tables Vol C Tables 4.2.6.8 and 6.1.1.4'
    'Br' 'Br' -0.2901 2.4595
                         'International Tables Vol C Tables 4.2.6.8 and 6.1.1.4'
    'Cl' 'Cl' 0.1484 0.1585
                         'International Tables Vol C Tables 4.2.6.8 and 6.1.1.4'
_computing_data_collection     'APEX2 (Bruker, 2005)'
_computing_cell_refinement     'SAINT (Bruker, 2005)'
_computing_data_reduction     'SAINT (Bruker, 2005)'
_computing_structure_solution     'SHELXTL (Bruker, 1999)'
_computing_structure_refinement     'SHELXL97 (Sheldrick, 2008)'
_computing_molecular_graphics     'ORTEP-3 for Windows (Farrugia, 1997)'
_computing_publication_material     'SHELXTL (Sheldrick, 2008)'
loop_
    _atom_site_type_symbol
    _atom_site_label
    _atom_site_fract_x
    _atom_site_fract_y
    _atom_site_fract_z
    _atom_site_U_iso_or_equiv
    _atom_site_adp_type
    _atom_site_calc_flag
    _atom_site_refinement_flags
    _atom_site_occupancy
    _atom_site_disorder_assembly
    _atom_site_disorder_group
    C C1 0.20422(14) 0.05762(19) 0.3969(3) 0.0311(9) Uani d . 1 . .
    C C2 0.16575(15) 0.0724(2) 0.3167(3) 0.0319(9) Uani d . 1 . .
    C C3 0.11888(15) 0.1056(2) 0.3475(3) 0.0311(9) Uani d . 1 . .
    C C4 0.11216(14) 0.12196(19) 0.4597(3) 0.0308(9) Uani d . 1 . .
    H H4 0.0807 0.1454 0.4813 0.037 Uiso calc R 1 . .
    C C5 0.14965(14) 0.10541(19) 0.5412(3) 0.0279(8) Uani d . 1 . .
    C C6 0.19612(15) 0.07329(19) 0.5079(3) 0.0282(8) Uani d . 1 . .
    C C7 0.27265(16) 0.0977(2) 0.6250(3) 0.0388(10) Uani d . 1 . .
    H H7A 0.2812 0.1286 0.5635 0.047 Uiso calc R 1 . .
    H H7B 0.3064 0.0743 0.6447 0.047 Uiso calc R 1 . .
    C C8 0.22623(15) 0.1911(2) 0.6997(3) 0.0298(9) Uani d . 1 . .
    C C9 0.17120(14) 0.19043(19) 0.6789(3) 0.0263(8) Uani d . 1 . .
    C C10 0.14312(15) 0.1245(2) 0.6645(3) 0.0298(9) Uani d . 1 . .
    H H10 0.1640 0.0919 0.7095 0.036 Uiso calc R 1 . .
    C C11 0.1443(2) 0.2500 0.6679(4) 0.0272(12) Uani d S 1 . .
    H H11 0.1066 0.2500 0.6523 0.033 Uiso calc SR 1 . .
    C C12 0.2540(2) 0.2500 0.7082(4) 0.0297(12) Uani d S 1 . .
    C C13 0.19362(17) 0.0980(2) 0.1308(3) 0.0382(10) Uani d . 1 . .
    H H13A 0.2168 0.1294 0.1718 0.046 Uiso calc R 1 . .
    H H13B 0.2165 0.0753 0.0751 0.046 Uiso calc R 1 . .
    C C14 0.13603(16) 0.1905(2) 0.1238(3) 0.0381(10) Uani d . 1 . .
    C C15 0.09748(15) 0.1902(2) 0.2090(3) 0.0325(9) Uani d . 1 . .
    C C16 0.07762(15) 0.1257(2) 0.2572(3) 0.0358(10) Uani d . 1 . .
    H H16 0.0790 0.0922 0.1961 0.043 Uiso calc R 1 . .
    C C17 0.0795(2) 0.2500 0.2504(4) 0.0364(14) Uani d S 1 . .
    H H17 0.0538 0.2500 0.3096 0.044 Uiso calc SR 1 . .
    C C18 0.1557(2) 0.2500 0.0836(4) 0.0370(14) Uani d S 1 . .
    C C19 0.08446(15) 0.1224(2) 0.7067(3) 0.0349(9) Uani d . 1 B .
    H H19A 0.0636 0.1582 0.6712 0.042 Uiso calc R 1 . .
    H H19B 0.0677 0.0804 0.6845 0.042 Uiso calc R 1 . .
    C C20 0.08183(18) 0.1297(3) 0.8338(3) 0.0566(14) Uani d . 1 . .
    H H20A 0.1005 0.1706 0.8560 0.068 Uiso calc PR 0.50 A 1
    H H20B 0.1012 0.0926 0.8691 0.068 Uiso calc PR 0.50 A 1
    H H20C 0.1118 0.1040 0.8669 0.068 Uiso calc PR 0.50 A 2
    H H20D 0.0883 0.1762 0.8527 0.068 Uiso calc PR 0.50 A 2
    C C21 0.0221(2) 0.1314(5) 0.8782(6) 0.054(4) Uani d PG 0.50 B 1
    C C22 -0.0170(3) 0.0885(4) 0.8379(6) 0.063(3) Uani d PG 0.50 B 1
    H H22 -0.0088 0.0604 0.7767 0.076 Uiso calc PR 0.50 B 1
    C C23 -0.0680(2) 0.0867(4) 0.8870(7) 0.074(4) Uani d PG 0.50 B 1
    H H23 -0.0947 0.0574 0.8595 0.089 Uiso calc PR 0.50 B 1
    C C24 -0.0798(2) 0.1278(5) 0.9765(7) 0.077(5) Uani d PG 0.50 B 1
    H H24 -0.1147 0.1266 1.0101 0.093 Uiso calc PR 0.50 B 1
    C C25 -0.0408(3) 0.1707(5) 1.0168(5) 0.146(9) Uani d PG 0.50 B 1
    H H25 -0.0489 0.1988 1.0780 0.175 Uiso calc PR 0.50 B 1
    C C26 0.0102(3) 0.1725(4) 0.9677(6) 0.066(4) Uani d PG 0.50 B 1
    H H26 0.0369 0.2018 0.9952 0.079 Uiso calc PR 0.50 B 1
    C C21A 0.0304(3) 0.1088(5) 0.8884(7) 0.056(4) Uani d PG 0.50 B 2
    C C22A 0.0197(4) 0.0446(4) 0.9198(7) 0.071(3) Uani d PG 0.50 B 2
    H H22A 0.0472 0.0123 0.9138 0.085 Uiso calc PR 0.50 B 2
    C C23A -0.0311(4) 0.0276(4) 0.9602(8) 0.114(6) Uani d PG 0.50 B 2
    H H23A -0.0384 -0.0162 0.9817 0.137 Uiso calc PR 0.50 B 2
    C C24A -0.0714(3) 0.0749(6) 0.9691(10) 0.114(7) Uani d PG 0.50 B 2
    H H24A -0.1061 0.0633 0.9967 0.137 Uiso calc PR 0.50 B 2
    C C25A -0.0607(4) 0.1391(6) 0.9376(11) 0.28(2) Uani d PG 0.50 B 2
    H H25A -0.0883 0.1714 0.9436 0.335 Uiso calc PR 0.50 B 2
    C C26A -0.0099(5) 0.1561(4) 0.8972(10) 0.132(8) Uani d PG 0.50 B 2
    H H26A -0.0026 0.1999 0.8757 0.159 Uiso calc PR 0.50 B 2
    C C27 0.01933(16) 0.1291(2) 0.2997(3) 0.0400(10) Uani d . 1 . .
    H H27A 0.0177 0.1593 0.3645 0.048 Uiso calc R 1 . .
    H H27B -0.0040 0.1473 0.2399 0.048 Uiso calc R 1 . .
    C C28 -0.00227(19) 0.0639(2) 0.3342(5) 0.0637(15) Uani d . 1 . .
    H H28A 0.0253 0.0409 0.3799 0.076 Uiso calc R 1 . .
    H H28B -0.0093 0.0372 0.2666 0.076 Uiso calc R 1 . .
    C C29 -0.05422(19) 0.0702(2) 0.4016(5) 0.0557(13) Uani d . 1 . .
    C C30 -0.10474(19) 0.0702(3) 0.3462(5) 0.0608(14) Uani d . 1 . .
    H H30 -0.1059 0.0635 0.2675 0.073 Uiso calc R 1 . .
    C C31 -0.1520(2) 0.0797(3) 0.4036(6) 0.0733(17) Uani d . 1 . .
    H H31 -0.1855 0.0811 0.3647 0.088 Uiso calc R 1 . .
    C C32 -0.1507(2) 0.0872(3) 0.5188(7) 0.0804(19) Uani d . 1 . .
    H H32 -0.1835 0.0928 0.5590 0.096 Uiso calc R 1 . .
    C C33 -0.1023(3) 0.0865(3) 0.5757(6) 0.0841(19) Uani d . 1 . .
    H H33 -0.1016 0.0917 0.6548 0.101 Uiso calc R 1 . .
    C C34 -0.0531(2) 0.0778(3) 0.5146(5) 0.0693(15) Uani d . 1 . .
    H H34 -0.0195 0.0774 0.5532 0.083 Uiso calc R 1 . .
    C C35 -0.0304(3) 0.2500 0.5415(6) 0.0545(18) Uani d S 1 . .
    C C36 -0.0759(3) 0.2500 0.4528(9) 0.095(3) Uani d S 1 . .
    H H36A -0.0594 0.2500 0.3781 0.142 Uiso d SR 1 . .
    H H36B -0.0984 0.2892 0.4616 0.142 Uiso d R 1 . .
    C C37 -0.0438(3) 0.2500 0.6615(6) 0.075(2) Uani d S 1 . .
    H H37A -0.0105 0.2500 0.7063 0.112 Uiso d SR 1 . .
    H H37B -0.0650 0.2108 0.6790 0.112 Uiso d R 1 . .
    O O1 0.23403(10) 0.05210(13) 0.5868(2) 0.0325(6) Uani d . 1 . .
    O O2 0.25454(10) 0.13379(13) 0.7197(2) 0.0333(6) Uani d . 1 . .
    O O3 0.17310(11) 0.05159(14) 0.2073(2) 0.0391(7) Uani d . 1 . .
    O O4 0.15316(11) 0.13257(16) 0.0747(2) 0.0425(7) Uani d . 1 . .
    O O5 0.01602(19) 0.2500 0.5104(4) 0.0638(13) Uani d S 1 . .
    Br Br1 0.268387(17) 0.01324(2) 0.35408(3) 0.04481(16) Uani d . 1 . .
    Br Br2 0.32890(2) 0.2500 0.73692(6) 0.0501(2) Uani d S 1 . .
    Br Br3 0.20877(3) 0.2500 -0.02924(5) 0.0641(2) Uani d S 1 . .
loop_
    _atom_site_aniso_label
    _atom_site_aniso_U_11
    _atom_site_aniso_U_22
    _atom_site_aniso_U_33
    _atom_site_aniso_U_12
    _atom_site_aniso_U_13
    _atom_site_aniso_U_23
    C1 0.033(2) 0.023(2) 0.037(2) 0.0032(17) 0.0034(16) -0.0012(18)
    C2 0.041(2) 0.027(2) 0.0282(18) -0.0036(18) -0.0019(16) -0.0046(18)
    C3 0.038(2) 0.027(2) 0.0288(18) -0.0046(17) -0.0025(15) -0.0052(17)
    C4 0.0304(19) 0.027(2) 0.035(2) -0.0039(17) 0.0025(15) -0.0022(18)
    C5 0.0351(19) 0.021(2) 0.0276(18) -0.0087(17) 0.0011(15) -0.0002(16)
    C6 0.0358(19) 0.022(2) 0.0271(17) -0.0018(17) -0.0028(15) 0.0013(16)
    C7 0.039(2) 0.041(3) 0.037(2) 0.007(2) 0.0006(17) -0.002(2)
    C8 0.038(2) 0.030(2) 0.0212(16) 0.0028(18) -0.0021(14) 0.0006(17)
    C9 0.0364(19) 0.026(2) 0.0166(15) -0.0031(17) 0.0021(14) -0.0026(16)
    C10 0.037(2) 0.028(2) 0.0252(18) -0.0012(17) 0.0009(15) 0.0019(17)
    C11 0.030(3) 0.027(3) 0.024(2) 0.000 0.004(2) 0.000
    C12 0.028(3) 0.031(4) 0.030(3) 0.000 -0.002(2) 0.000
    C13 0.045(2) 0.043(3) 0.0265(18) 0.005(2) 0.0019(17) -0.0077(19)
    C14 0.042(2) 0.049(3) 0.0241(18) 0.006(2) -0.0105(16) -0.0080(19)
    C15 0.036(2) 0.037(3) 0.0248(17) 0.0015(18) -0.0106(15) -0.0030(18)
    C16 0.039(2) 0.035(3) 0.033(2) -0.0027(19) -0.0084(16) -0.009(2)
    C17 0.032(3) 0.053(4) 0.024(3) 0.000 -0.011(2) 0.000
    C18 0.045(3) 0.049(4) 0.018(2) 0.000 0.002(2) 0.000
    C19 0.040(2) 0.035(3) 0.0304(19) -0.0059(19) 0.0027(16) -0.0037(19)
    C20 0.049(3) 0.086(4) 0.035(2) -0.020(3) 0.0105(19) -0.009(3)
    C21 0.037(6) 0.100(11) 0.024(6) -0.012(7) 0.001(4) -0.003(6)
    C22 0.043(5) 0.084(9) 0.064(6) -0.014(6) 0.024(5) -0.031(6)
    C23 0.046(7) 0.084(11) 0.093(9) 0.009(7) 0.008(6) 0.014(9)
    C24 0.041(6) 0.139(15) 0.052(7) 0.008(8) 0.009(5) 0.017(9)
    C25 0.070(9) 0.33(3) 0.039(6) 0.079(13) -0.021(6) -0.056(11)
    C26 0.056(6) 0.109(10) 0.034(5) 0.020(6) -0.020(5) -0.019(6)
    C21A 0.068(8) 0.074(9) 0.027(6) -0.007(7) 0.006(5) -0.006(6)
    C22A 0.082(8) 0.077(9) 0.053(6) 0.000(7) 0.025(5) 0.024(6)
    C23A 0.142(15) 0.097(13) 0.103(11) -0.053(11) 0.025(10) 0.034(9)
    C24A 0.069(10) 0.18(2) 0.097(12) -0.022(12) 0.003(9) 0.046(15)
    C25A 0.120(17) 0.32(4) 0.40(5) 0.17(2) 0.19(3) 0.29(4)
    C26A 0.100(12) 0.115(15) 0.182(19) 0.045(11) 0.103(13) 0.082(14)
    C27 0.037(2) 0.039(3) 0.044(2) -0.0059(19) -0.0069(18) -0.004(2)
    C28 0.047(3) 0.045(3) 0.099(4) -0.013(2) -0.001(3) -0.004(3)
    C29 0.049(3) 0.032(3) 0.086(4) -0.009(2) -0.005(3) 0.007(3)
    C30 0.049(3) 0.050(3) 0.084(4) -0.012(2) -0.005(3) 0.003(3)
    C31 0.043(3) 0.064(4) 0.113(5) -0.017(3) -0.007(3) 0.008(4)
    C32 0.059(4) 0.059(4) 0.123(6) -0.016(3) 0.016(4) 0.022(4)
    C33 0.101(5) 0.067(5) 0.085(4) -0.014(4) 0.013(4) 0.022(4)
    C34 0.065(3) 0.061(4) 0.082(4) -0.008(3) -0.014(3) 0.024(3)
    C35 0.046(4) 0.039(4) 0.079(5) 0.000 0.013(3) 0.000
    C36 0.063(5) 0.081(7) 0.141(9) 0.000 -0.022(5) 0.000
    C37 0.062(5) 0.092(7) 0.071(5) 0.000 0.022(4) 0.000
    O1 0.0423(15) 0.0252(16) 0.0298(13) 0.0013(12) -0.0057(11) 0.0008(12)
    O2 0.0426(15) 0.0283(17) 0.0289(12) 0.0066(13) -0.0055(11) 0.0008(12)
    O3 0.0514(16) 0.0368(19) 0.0291(13) 0.0033(14) 0.0004(12) -0.0115(13)
    O4 0.0543(17) 0.049(2) 0.0240(13) 0.0071(15) -0.0065(12) -0.0091(14)
    O5 0.052(3) 0.067(3) 0.073(3) 0.000 0.002(2) 0.000
    Br1 0.0470(3) 0.0497(3) 0.0377(2) 0.0141(2) 0.00437(17) -0.0069(2)
    Br2 0.0349(3) 0.0451(4) 0.0703(4) 0.000 -0.0152(3) 0.000
    Br3 0.0855(5) 0.0737(6) 0.0331(3) 0.000 0.0234(3) 0.000
_geom_special_details
;
All e.s.d.'s (except the e.s.d. in the dihedral angle between two l.s. planes)
are estimated using the full covariance matrix. The cell e.s.d.'s are taken
into account individually in the estimation of e.s.d.'s in distances, angles
and torsion angles; correlations between e.s.d.'s in cell parameters are only
used when they are defined by crystal symmetry. An approximate (isotropic)
treatment of cell e.s.d.'s is used for estimating e.s.d.'s involving l.s.
planes.
;
loop_
    _geom_bond_atom_site_label_1
    _geom_bond_atom_site_label_2
    _geom_bond_site_symmetry_2
    _geom_bond_distance
    _geom_bond_publ_flag
    C1 C6 . 1.377(5) ?
    C1 C2 . 1.383(5) ?
    C1 Br1 . 1.897(4) ?
    C2 O3 . 1.385(4) ?
    C2 C3 . 1.391(5) ?
    C3 C4 . 1.389(5) ?
    C3 C16 . 1.540(5) ?
    C4 C5 . 1.385(5) ?
    C4 H4 . 0.9500 ?
    C5 C6 . 1.381(5) ?
    C5 C10 . 1.531(5) ?
    C6 O1 . 1.397(4) ?
    C7 O1 . 1.410(5) ?
    C7 O2 . 1.422(5) ?
    C7 H7A . 0.9900 ?
    C7 H7B . 0.9900 ?
    C8 C9 . 1.382(5) ?
    C8 O2 . 1.385(5) ?
    C8 C12 . 1.389(5) ?
    C9 C11 . 1.394(5) ?
    C9 C10 . 1.526(5) ?
    C10 C19 . 1.535(5) ?
    C10 H10 . 1.0000 ?
    C11 C9 7_565 1.394(5) ?
    C11 H11 . 0.9500 ?
    C12 C8 7_565 1.389(5) ?
    C12 Br2 . 1.882(5) ?
    C13 O4 . 1.395(5) ?
    C13 O3 . 1.411(5) ?
    C13 H13A . 0.9900 ?
    C13 H13B . 0.9900 ?
    C14 O4 . 1.388(5) ?
    C14 C15 . 1.393(5) ?
    C14 C18 . 1.394(5) ?
    C15 C17 . 1.391(5) ?
    C15 C16 . 1.520(6) ?
    C16 C27 . 1.529(5) ?
    C16 H16 . 1.0000 ?
    C17 C15 7_565 1.391(5) ?
    C17 H17 . 0.9500 ?
    C18 C14 7_565 1.394(5) ?
    C18 Br3 . 1.880(5) ?
    C19 C20 . 1.526(5) ?
    C19 H19A . 0.9900 ?
    C19 H19B . 0.9900 ?
    C20 C21A . 1.491(7) ?
    C20 C21 . 1.569(7) ?
    C20 H20A . 0.9900 ?
    C20 H20B . 0.9900 ?
    C20 H20C . 0.9900 ?
    C20 H20D . 0.9900 ?
    C21 C22 . 1.3900 ?
    C21 C26 . 1.3900 ?
    C22 C23 . 1.3900 ?
    C22 H22 . 0.9500 ?
    C23 C24 . 1.3900 ?
    C23 H23 . 0.9500 ?
    C24 C25 . 1.3900 ?
    C24 H24 . 0.9500 ?
    C25 C26 . 1.3900 ?
    C25 H25 . 0.9500 ?
    C26 H26 . 0.9500 ?
    C21A C22A . 1.3900 ?
    C21A C26A . 1.3900 ?
    C22A C23A . 1.3900 ?
    C22A H22A . 0.9500 ?
    C23A C24A . 1.3900 ?
    C23A H23A . 0.9500 ?
    C24A C25A . 1.3900 ?
    C24A H24A . 0.9500 ?
    C25A C26A . 1.3900 ?
    C25A H25A . 0.9500 ?
    C26A H26A . 0.9500 ?
    C27 C28 . 1.494(6) ?
    C27 H27A . 0.9900 ?
    C27 H27B . 0.9900 ?
    C28 C29 . 1.520(7) ?
    C28 H28A . 0.9900 ?
    C28 H28B . 0.9900 ?
    C29 C34 . 1.357(7) ?
    C29 C30 . 1.413(7) ?
    C30 C31 . 1.368(7) ?
    C30 H30 . 0.9500 ?
    C31 C32 . 1.383(9) ?
    C31 H31 . 0.9500 ?
    C32 C33 . 1.375(9) ?
    C32 H32 . 0.9500 ?
    C33 C34 . 1.428(8) ?
    C33 H33 . 0.9500 ?
    C34 H34 . 0.9500 ?
    C35 O5 . 1.204(7) ?
    C35 C37 . 1.470(10) ?
    C35 C36 . 1.544(11) ?
    C36 H36A . 0.9800 ?
    C36 H36B . 0.9800 ?
    C37 H37A . 0.9800 ?
    C37 H37B . 0.9800 ?
loop_
    _geom_angle_atom_site_label_1
    _geom_angle_atom_site_label_2
    _geom_angle_atom_site_label_3
    _geom_angle_site_symmetry_1
    _geom_angle_site_symmetry_3
    _geom_angle
    _geom_angle_publ_flag
    C6 C1 C2 . . 121.0(3) ?
    C6 C1 Br1 . . 119.5(3) ?
    C2 C1 Br1 . . 119.5(3) ?
    C1 C2 O3 . . 119.7(3) ?
    C1 C2 C3 . . 119.7(3) ?
    O3 C2 C3 . . 120.6(3) ?
    C4 C3 C2 . . 118.1(3) ?
    C4 C3 C16 . . 122.1(3) ?
    C2 C3 C16 . . 119.7(3) ?
    C5 C4 C3 . . 122.5(4) ?
    C5 C4 H4 . . 118.7 ?
    C3 C4 H4 . . 118.7 ?
    C6 C5 C4 . . 118.1(3) ?
    C6 C5 C10 . . 119.0(3) ?
    C4 C5 C10 . . 122.8(3) ?
    C1 C6 C5 . . 120.5(3) ?
    C1 C6 O1 . . 118.6(3) ?
    C5 C6 O1 . . 120.8(3) ?
    O1 C7 O2 . . 112.8(3) ?
    O1 C7 H7A . . 109.0 ?
    O2 C7 H7A . . 109.0 ?
    O1 C7 H7B . . 109.0 ?
    O2 C7 H7B . . 109.0 ?
    H7A C7 H7B . . 107.8 ?
    C9 C8 O2 . . 121.3(4) ?
    C9 C8 C12 . . 120.5(4) ?
    O2 C8 C12 . . 118.1(3) ?
    C8 C9 C11 . . 118.6(4) ?
    C8 C9 C10 . . 118.4(3) ?
    C11 C9 C10 . . 122.9(3) ?
    C9 C10 C5 . . 106.6(3) ?
    C9 C10 C19 . . 114.6(3) ?
    C5 C10 C19 . . 114.1(3) ?
    C9 C10 H10 . . 107.0 ?
    C5 C10 H10 . . 107.0 ?
    C19 C10 H10 . . 107.0 ?
    C9 C11 C9 7_565 . 121.7(5) ?
    C9 C11 H11 7_565 . 119.1 ?
    C9 C11 H11 . . 119.1 ?
    C8 C12 C8 . 7_565 120.1(5) ?
    C8 C12 Br2 . . 119.9(2) ?
    C8 C12 Br2 7_565 . 119.9(2) ?
    O4 C13 O3 . . 113.2(3) ?
    O4 C13 H13A . . 108.9 ?
    O3 C13 H13A . . 108.9 ?
    O4 C13 H13B . . 108.9 ?
    O3 C13 H13B . . 108.9 ?
    H13A C13 H13B . . 107.8 ?
    O4 C14 C15 . . 120.8(4) ?
    O4 C14 C18 . . 119.5(3) ?
    C15 C14 C18 . . 119.6(4) ?
    C17 C15 C14 . . 118.2(4) ?
    C17 C15 C16 . . 121.7(4) ?
    C14 C15 C16 . . 120.1(4) ?
    C15 C16 C27 . . 112.9(4) ?
    C15 C16 C3 . . 106.4(3) ?
    C27 C16 C3 . . 113.8(3) ?
    C15 C16 H16 . . 107.8 ?
    C27 C16 H16 . . 107.8 ?
    C3 C16 H16 . . 107.8 ?
    C15 C17 C15 7_565 . 122.9(5) ?
    C15 C17 H17 7_565 . 118.5 ?
    C15 C17 H17 . . 118.5 ?
    C14 C18 C14 7_565 . 121.3(5) ?
    C14 C18 Br3 7_565 . 119.4(2) ?
    C14 C18 Br3 . . 119.4(2) ?
    C20 C19 C10 . . 111.3(3) ?
    C20 C19 H19A . . 109.4 ?
    C10 C19 H19A . . 109.4 ?
    C20 C19 H19B . . 109.4 ?
    C10 C19 H19B . . 109.4 ?
    H19A C19 H19B . . 108.0 ?
    C21A C20 C19 . . 116.3(5) ?
    C19 C20 C21 . . 112.2(4) ?
    C19 C20 H20A . . 109.2 ?
    C21 C20 H20A . . 109.2 ?
    C19 C20 H20B . . 109.2 ?
    C21 C20 H20B . . 109.2 ?
    H20A C20 H20B . . 107.9 ?
    C21A C20 H20C . . 108.2 ?
    C19 C20 H20C . . 108.2 ?
    C21A C20 H20D . . 108.2 ?
    C19 C20 H20D . . 108.2 ?
    H20C C20 H20D . . 107.4 ?
    C22 C21 C26 . . 120.0 ?
    C22 C21 C20 . . 121.5(5) ?
    C26 C21 C20 . . 118.2(5) ?
    C21 C22 C23 . . 120.0 ?
    C21 C22 H22 . . 120.0 ?
    C23 C22 H22 . . 120.0 ?
    C22 C23 C24 . . 120.0 ?
    C22 C23 H23 . . 120.0 ?
    C24 C23 H23 . . 120.0 ?
    C25 C24 C23 . . 120.0 ?
    C25 C24 H24 . . 120.0 ?
    C23 C24 H24 . . 120.0 ?
    C26 C25 C24 . . 120.0 ?
    C26 C25 H25 . . 120.0 ?
    C24 C25 H25 . . 120.0 ?
    C25 C26 C21 . . 120.0 ?
    C25 C26 H26 . . 120.0 ?
    C21 C26 H26 . . 120.0 ?
    C22A C21A C26A . . 120.0 ?
    C22A C21A C20 . . 123.3(7) ?
    C26A C21A C20 . . 116.4(7) ?
    C21A C22A C23A . . 120.0 ?
    C21A C22A H22A . . 120.0 ?
    C23A C22A H22A . . 120.0 ?
    C22A C23A C24A . . 120.0 ?
    C22A C23A H23A . . 120.0 ?
    C24A C23A H23A . . 120.0 ?
    C23A C24A C25A . . 120.0 ?
    C23A C24A H24A . . 120.0 ?
    C25A C24A H24A . . 120.0 ?
    C26A C25A C24A . . 120.0 ?
    C26A C25A H25A . . 120.0 ?
    C24A C25A H25A . . 120.0 ?
    C25A C26A C21A . . 120.0 ?
    C25A C26A H26A . . 120.0 ?
    C21A C26A H26A . . 120.0 ?
    C28 C27 C16 . . 112.8(4) ?
    C28 C27 H27A . . 109.0 ?
    C16 C27 H27A . . 109.0 ?
    C28 C27 H27B . . 109.0 ?
    C16 C27 H27B . . 109.0 ?
    H27A C27 H27B . . 107.8 ?
    C27 C28 C29 . . 111.8(4) ?
    C27 C28 H28A . . 109.2 ?
    C29 C28 H28A . . 109.2 ?
    C27 C28 H28B . . 109.2 ?
    C29 C28 H28B . . 109.2 ?
    H28A C28 H28B . . 107.9 ?
    C34 C29 C30 . . 118.8(5) ?
    C34 C29 C28 . . 121.2(5) ?
    C30 C29 C28 . . 119.9(5) ?
    C31 C30 C29 . . 121.3(5) ?
    C31 C30 H30 . . 119.3 ?
    C29 C30 H30 . . 119.3 ?
    C30 C31 C32 . . 119.5(5) ?
    C30 C31 H31 . . 120.3 ?
    C32 C31 H31 . . 120.3 ?
    C33 C32 C31 . . 120.8(6) ?
    C33 C32 H32 . . 119.6 ?
    C31 C32 H32 . . 119.6 ?
    C32 C33 C34 . . 119.2(6) ?
    C32 C33 H33 . . 120.4 ?
    C34 C33 H33 . . 120.4 ?
    C29 C34 C33 . . 120.3(5) ?
    C29 C34 H34 . . 119.8 ?
    C33 C34 H34 . . 119.8 ?
    O5 C35 C37 . . 120.9(7) ?
    O5 C35 C36 . . 118.9(7) ?
    C37 C35 C36 . . 120.2(7) ?
    C35 C36 H36A . . 108.7 ?
    C35 C36 H36B . . 109.9 ?
    H36A C36 H36B . . 109.5 ?
    C35 C37 H37A . . 110.0 ?
    C35 C37 H37B . . 109.2 ?
    H37A C37 H37B . . 109.5 ?
    C6 O1 C7 . . 117.8(3) ?
    C8 O2 C7 . . 117.4(3) ?
    C2 O3 C13 . . 116.7(3) ?
    C14 O4 C13 . . 116.6(3) ?
loop_
    _geom_torsion_atom_site_label_1
    _geom_torsion_atom_site_label_2
    _geom_torsion_atom_site_label_3
    _geom_torsion_atom_site_label_4
    _geom_torsion_site_symmetry_1
    _geom_torsion_site_symmetry_2
    _geom_torsion_site_symmetry_3
    _geom_torsion_site_symmetry_4
    _geom_torsion
    _geom_torsion_publ_flag
    C6 C1 C2 O3 . . . . -175.0(4) ?
    Br1 C1 C2 O3 . . . . 3.5(5) ?
    C6 C1 C2 C3 . . . . 2.1(6) ?
    Br1 C1 C2 C3 . . . . -179.3(3) ?
    C1 C2 C3 C4 . . . . -0.8(6) ?
    O3 C2 C3 C4 . . . . 176.3(4) ?
    C1 C2 C3 C16 . . . . 176.4(4) ?
    O3 C2 C3 C16 . . . . -6.5(6) ?
    C2 C3 C4 C5 . . . . -1.3(6) ?
    C16 C3 C4 C5 . . . . -178.5(4) ?
    C3 C4 C5 C6 . . . . 2.2(6) ?
    C3 C4 C5 C10 . . . . 178.7(4) ?
    C2 C1 C6 C5 . . . . -1.3(6) ?
    Br1 C1 C6 C5 . . . . -179.8(3) ?
    C2 C1 C6 O1 . . . . 174.4(3) ?
    Br1 C1 C6 O1 . . . . -4.1(5) ?
    C4 C5 C6 C1 . . . . -0.8(6) ?
    C10 C5 C6 C1 . . . . -177.5(4) ?
    C4 C5 C6 O1 . . . . -176.4(3) ?
    C10 C5 C6 O1 . . . . 6.9(5) ?
    O2 C8 C9 C11 . . . . 175.2(3) ?
    C12 C8 C9 C11 . . . . -0.6(6) ?
    O2 C8 C9 C10 . . . . -7.2(5) ?
    C12 C8 C9 C10 . . . . 176.9(4) ?
    C8 C9 C10 C5 . . . . -85.6(4) ?
    C11 C9 C10 C5 . . . . 91.8(4) ?
    C8 C9 C10 C19 . . . . 147.2(3) ?
    C11 C9 C10 C19 . . . . -35.4(5) ?
    C6 C5 C10 C9 . . . . 85.6(4) ?
    C4 C5 C10 C9 . . . . -90.9(4) ?
    C6 C5 C10 C19 . . . . -146.9(4) ?
    C4 C5 C10 C19 . . . . 36.6(5) ?
    C8 C9 C11 C9 . . . 7_565 -1.0(7) ?
    C10 C9 C11 C9 . . . 7_565 -178.5(3) ?
    C9 C8 C12 C8 . . . 7_565 2.3(7) ?
    O2 C8 C12 C8 . . . 7_565 -173.7(3) ?
    C9 C8 C12 Br2 . . . . 179.8(3) ?
    O2 C8 C12 Br2 . . . . 3.9(5) ?
    O4 C14 C15 C17 . . . . -176.2(3) ?
    C18 C14 C15 C17 . . . . 0.6(6) ?
    O4 C14 C15 C16 . . . . 6.0(5) ?
    C18 C14 C15 C16 . . . . -177.2(4) ?
    C17 C15 C16 C27 . . . . 32.1(5) ?
    C14 C15 C16 C27 . . . . -150.1(3) ?
    C17 C15 C16 C3 . . . . -93.5(4) ?
    C14 C15 C16 C3 . . . . 84.3(4) ?
    C4 C3 C16 C15 . . . . 93.1(4) ?
    C2 C3 C16 C15 . . . . -84.0(4) ?
    C4 C3 C16 C27 . . . . -31.9(5) ?
    C2 C3 C16 C27 . . . . 150.9(4) ?
    C14 C15 C17 C15 . . . 7_565 1.3(7) ?
    C16 C15 C17 C15 . . . 7_565 179.1(3) ?
    O4 C14 C18 C14 . . . 7_565 174.3(3) ?
    C15 C14 C18 C14 . . . 7_565 -2.6(8) ?
    O4 C14 C18 Br3 . . . . -4.4(6) ?
    C15 C14 C18 Br3 . . . . 178.7(3) ?
    C9 C10 C19 C20 . . . . -67.1(5) ?
    C5 C10 C19 C20 . . . . 169.7(4) ?
    C10 C19 C20 C21A . . . . -162.2(6) ?
    C10 C19 C20 C21 . . . . 177.0(5) ?
    C21A C20 C21 C22 . . . . -62.9(15) ?
    C19 C20 C21 C22 . . . . 43.4(8) ?
    C21A C20 C21 C26 . . . . 110.6(18) ?
    C19 C20 C21 C26 . . . . -143.1(5) ?
    C26 C21 C22 C23 . . . . 0.0 ?
    C20 C21 C22 C23 . . . . 173.3(8) ?
    C21 C22 C23 C24 . . . . 0.0 ?
    C22 C23 C24 C25 . . . . 0.0 ?
    C23 C24 C25 C26 . . . . 0.0 ?
    C24 C25 C26 C21 . . . . 0.0 ?
    C22 C21 C26 C25 . . . . 0.0 ?
    C20 C21 C26 C25 . . . . -173.6(8) ?
    C19 C20 C21A C22A . . . . 85.6(8) ?
    C21 C20 C21A C22A . . . . 167.9(19) ?
    C19 C20 C21A C26A . . . . -88.3(8) ?
    C21 C20 C21A C26A . . . . -6.0(13) ?
    C26A C21A C22A C23A . . . . 0.0 ?
    C20 C21A C22A C23A . . . . -173.7(8) ?
    C21A C22A C23A C24A . . . . 0.0 ?
    C22A C23A C24A C25A . . . . 0.0 ?
    C23A C24A C25A C26A . . . . 0.0 ?
    C24A C25A C26A C21A . . . . 0.0 ?
    C22A C21A C26A C25A . . . . 0.0 ?
    C20 C21A C26A C25A . . . . 174.1(8) ?
    C15 C16 C27 C28 . . . . 173.1(4) ?
    C3 C16 C27 C28 . . . . -65.4(5) ?
    C16 C27 C28 C29 . . . . 166.2(4) ?
    C27 C28 C29 C34 . . . . -88.0(6) ?
    C27 C28 C29 C30 . . . . 90.1(6) ?
    C34 C29 C30 C31 . . . . 2.1(8) ?
    C28 C29 C30 C31 . . . . -176.1(5) ?
    C29 C30 C31 C32 . . . . -2.3(9) ?
    C30 C31 C32 C33 . . . . 1.3(10) ?
    C31 C32 C33 C34 . . . . -0.1(10) ?
    C30 C29 C34 C33 . . . . -0.8(8) ?
    C28 C29 C34 C33 . . . . 177.3(5) ?
    C32 C33 C34 C29 . . . . -0.2(9) ?
    C1 C6 O1 C7 . . . . 100.6(4) ?
    C5 C6 O1 C7 . . . . -83.7(4) ?
    O2 C7 O1 C6 . . . . 88.9(4) ?
    C9 C8 O2 C7 . . . . 84.2(4) ?
    C12 C8 O2 C7 . . . . -99.9(4) ?
    O1 C7 O2 C8 . . . . -88.9(4) ?
    C1 C2 O3 C13 . . . . -99.3(4) ?
    C3 C2 O3 C13 . . . . 83.6(5) ?
    O4 C13 O3 C2 . . . . -91.8(4) ?
    C15 C14 O4 C13 . . . . -83.1(4) ?
    C18 C14 O4 C13 . . . . 100.1(5) ?
    O3 C13 O4 C14 . . . . 91.1(4) ?
data_global
_journal_date_recd_electronic     2009-02-09
_journal_date_accepted     2009-02-23
_journal_name_full     'Acta Crystallographica, Section E'
_journal_year     2009
_journal_volume     65
_journal_issue      3
_journal_page_first     o631
_journal_page_last     o632
_journal_paper_category     QO
_journal_coeditor_code     HG2477
_publ_contact_author_name     'Glenn E.M. Maguire'
_publ_contact_author_address
;
School of Chemistry, University of KwaZulu-Natal, Durban, 4000, South Africa
;
_publ_contact_author_email     maguireg@ukzn.ac.za
_publ_contact_author_fax     ?
_publ_contact_author_phone     '+27 31 260 1113'
_publ_section_title
;
7,11,15,28-Tetrabromo-1,21,23,25-tetraphenethylresorcin[4]arene
cavitand--acetone--chloroform (1/1.31/0.69) at 173 K
;
loop_
    _publ_author_name
    _publ_author_footnote
    _publ_author_address
    'McKay, Michael G.' .
;
School of Chemistry, University of KwaZulu-Natal, Durban 4000, South Africa
;
    'Friedrich, Holger B.' .
;
School of Chemistry, University of KwaZulu-Natal, Durban 4000, South Africa
;
    'Howie, R. Alan' .
;
Department of Chemistry, University of Aberdeen, Aberdeen AB24 3UE,
Scotland
;
    'Maguire, Glenn E. M.' .
;
School of Chemistry, University of KwaZulu-Natal, Durban 4000, South Africa
;
