# Supplementary material for: 7,11,15,28-Tetra­bromo-1,21,23,25-tetra­phenethyl­resorcin[4]arene cavitand–acetone–chloro­form (1/1.31/0.69) at 173 K
Source: Acta Crystallogr Sect E Struct Rep Online. 2009 Feb 28;65(Pt 3):o631–2. doi: 10.1107/S1600536809006540 (PMC2968614; doi:10.1107/S1600536809006540)
Supplement: Supplementary file 2 [file e-65-0o631-Isup2.hkl]

# 
# h,k,l, Fc-squared, Fo-squared, sigma(Fo-squared) and status flag 
# 
data_I
_shelx_title ' 8m_kznd7_0b in Pnma' 
_shelx_refln_list_code          4 
_shelx_F_calc_maximum      500.20 
_exptl_crystal_F_000      2887.76 
_reflns_d_resolution_high  0.8107 
 
loop_ 
 _symmetry_equiv_pos_as_xyz 
 'x, y, z' 
 '-x+1/2, -y, z+1/2' 
 '-x, y+1/2, -z' 
 'x+1/2, -y+1/2, -z+1/2' 
 '-x, -y, -z' 
 'x-1/2, y, -z-1/2' 
 'x, -y-1/2, z' 
 '-x-1/2, y-1/2, z-1/2' 
 
_cell_length_a    24.7118 
_cell_length_b    20.4364 
_cell_length_c    11.9345 
_cell_angle_alpha  90.000 
_cell_angle_beta   90.000 
_cell_angle_gamma  90.000 
 
_shelx_F_squared_multiplier     1.000 
 
loop_ 
 _refln_index_h 
 _refln_index_k 
 _refln_index_l 
 _refln_F_squared_calc 
 _refln_F_squared_meas 
 _refln_F_squared_sigma 
 _refln_observed_status 
   2   0   0    89085.71    62733.39   1968.99 o 
   4   0   0    33931.38    29280.83   4811.63 o 
   6   0   0     1782.69     1078.36     52.86 o 
   8   0   0     3400.26     2710.24     77.82 o 
  10   0   0     7084.34     6825.38    411.12 o 
  12   0   0    42848.88    37393.73    375.89 o 
  14   0   0      982.76     1156.04    154.66 o 
  16   0   0    12774.67    11003.46    324.01 o 
  18   0   0     6877.68     5103.82    276.04 o 
  20   0   0     5641.04     4889.45    293.66 o 
  22   0   0      477.99      487.48    198.71 o 
  24   0   0     1099.83     1106.12    203.60 o 
  26   0   0     1073.51      864.34    220.25 o 
  28   0   0     1353.58     1721.83    260.38 o 
  30   0   0     1017.54     1603.39    313.24 o 
   2   1   0    73203.23    60111.55   4627.60 o 
   4   1   0    26693.86    24696.28    603.47 o 
   6   1   0      593.61      841.69     68.87 o 
   8   1   0    15252.41    13049.67   1702.12 o 
  10   1   0    14858.71    14065.77   1856.02 o 
  12   1   0      155.19      123.12     69.73 o 
  14   1   0       79.10      167.76     56.60 o 
  16   1   0    34371.36    28213.25    301.70 o 
  18   1   0     4004.35     4042.45    180.38 o 
  20   1   0       20.31       24.17    102.05 o 
  22   1   0      604.42      806.61    125.97 o 
  24   1   0      382.47      596.96    142.18 o 
  26   1   0       21.09       97.58    148.10 o 
  28   1   0      715.63      737.41    187.12 o 
  30   1   0       95.15      204.16    190.52 o 
   0   2   0    18399.10    13429.09     73.42 o 
   4   2   0    52244.06    51294.64    247.65 o 
   6   2   0    52599.70    41709.61   2999.74 o 
   8   2   0    32422.78    26211.15    342.60 o 
  10   2   0     6014.47     3974.10    251.92 o 
  12   2   0        5.47        2.34     45.95 o 
  14   2   0       23.20        6.19     52.80 o 
  16   2   0      325.26      310.48     83.80 o 
  18   2   0     1250.61     1333.52     73.58 o 
  20   2   0       35.77       20.70    107.35 o 
  22   2   0     3780.21     3661.51    183.69 o 
  24   2   0    11614.81    12100.97    288.80 o 
  26   2   0    10252.13    10444.35    309.02 o 
  28   2   0     4008.47     4768.93    286.10 o 
  30   2   0      544.01      804.17    205.35 o 
   2   3   0     7347.83     9909.81   1481.52 o 
   4   3   0    21059.43    23701.99   3390.80 o 
   6   3   0     3423.19     3986.93    110.61 o 
   8   3   0    45040.71    37748.05   2377.18 o 
  10   3   0    38774.30    29222.66   1047.39 o 
  12   3   0    18713.96    16523.29    323.03 o 
  14   3   0      791.53      805.21     57.47 o 
  16   3   0     2447.56     1964.11    116.86 o 
  18   3   0     2845.10     2591.90    134.08 o 
  20   3   0      197.46      153.04     81.89 o 
  22   3   0     6017.21     6023.87    225.57 o 
  24   3   0      595.00      587.51    146.70 o 
  26   3   0      828.08      980.47    184.73 o 
  28   3   0      729.00      684.75    177.74 o 
  30   3   0      391.75      785.60    206.14 o 
   0   4   0     3124.15     3827.37     78.31 o 
   2   4   0   156993.88   185616.11   9795.04 o 
   4   4   0   129800.80   152070.59   1117.87 o 
   6   4   0      125.15       99.94     34.34 o 
   8   4   0     1374.51     1348.57    144.87 o 
  10   4   0      739.69      853.83     49.43 o 
  12   4   0      157.79      124.76     72.64 o 
  14   4   0     2634.17     2221.95     79.37 o 
  16   4   0     2107.00     1994.09    322.58 o 
  18   4   0    14295.03    14637.41   1270.21 o 
  20   4   0     9047.86     8788.19    612.77 o 
  22   4   0     5205.45     5156.49    222.45 o 
  24   4   0       40.26      127.78    140.75 o 
  26   4   0      337.24      411.17    157.90 o 
  28   4   0      352.72      593.01    175.46 o 
  30   4   0     4607.50     6179.77    301.01 o 
   2   5   0    62619.25    66612.59   5740.57 o 
   4   5   0    45134.39    48798.33   2961.36 o 
   6   5   0    13089.40    14460.95   1754.13 o 
   8   5   0    11414.95    10206.96    885.88 o 
  10   5   0     2482.83     1777.19    104.94 o 
  12   5   0     1433.28     1361.83    103.27 o 
  14   5   0    16538.11    13332.30    206.55 o 
  16   5   0    10230.46     8463.79    222.69 o 
  18   5   0     3423.23     3215.70    124.94 o 
  20   5   0      105.08      184.71     82.20 o 
  22   5   0      211.00      209.41    121.11 o 
  24   5   0      696.39      995.96    143.69 o 
  26   5   0      533.97      677.04    164.87 o 
  28   5   0       78.88      168.53    166.08 o 
   0   6   0   250198.55   295952.91   2043.88 o 
   2   6   0      460.63      212.50     53.78 o 
   4   6   0    51493.52    61437.99   2750.35 o 
   6   6   0    68362.33    64499.35   5821.82 o 
   8   6   0    66007.02    59470.64   4183.68 o 
  10   6   0     6772.95     5982.92    244.72 o 
  12   6   0       86.13      178.55     91.33 o 
  14   6   0        3.54        7.75     91.64 o 
  16   6   0       71.24       56.67    127.00 o 
  18   6   0      269.33      246.36     94.17 o 
  20   6   0     2260.93     2495.84    134.35 o 
  22   6   0     7734.29     7876.21    251.14 o 
  24   6   0     4775.83     5266.44    247.19 o 
  26   6   0     2200.86     2901.53    239.74 o 
  28   6   0     1187.03     1791.23    204.85 o 
   2   7   0      533.26     1043.27    121.87 o 
   4   7   0     1316.41      870.98     39.72 o 
   6   7   0     1041.54     1095.91    102.31 o 
   8   7   0    22482.25    20432.36   1305.32 o 
  10   7   0    33145.68    29451.98   1453.62 o 
  12   7   0     4584.98     3738.21    124.87 o 
  14   7   0     1002.24      906.78     93.48 o 
  16   7   0    12856.84    11103.46    209.74 o 
  18   7   0     2128.55     2075.47    140.10 o 
  20   7   0      572.81      579.52     95.32 o 
  22   7   0     2200.78     2387.83    190.58 o 
  24   7   0     2502.93     2698.21    182.76 o 
  26   7   0      135.39       87.57    157.36 o 
  28   7   0     3735.05     3919.75    268.06 o 
   0   8   0   107362.41   127662.00    910.35 o 
   2   8   0    29506.70    31261.06   1823.14 o 
   4   8   0     9316.93    10226.80   1111.99 o 
   6   8   0    10666.22    13266.77    746.57 o 
   8   8   0     4437.06     4916.90    539.36 o 
  10   8   0     7184.68     7399.31    247.16 o 
  12   8   0     5910.62     5850.98    166.90 o 
  14   8   0      179.47      225.03    131.63 o 
  16   8   0     2928.06     2435.45    178.04 o 
  18   8   0      778.11      807.33    104.32 o 
  20   8   0     6710.05     6408.48    220.15 o 
  22   8   0      485.30      566.13    138.53 o 
  24   8   0       17.79       44.88    138.39 o 
  26   8   0      532.24      636.89    173.50 o 
  28   8   0       24.87      173.70    175.17 o 
   2   9   0     2457.80     2715.26    229.06 o 
   4   9   0    31023.25    34877.71   2045.34 o 
   6   9   0     3960.16     4827.50     95.35 o 
   8   9   0      542.56      681.95    101.31 o 
  10   9   0       15.58       64.52     58.94 o 
  12   9   0      722.92      693.55     82.13 o 
  14   9   0     5979.68     5446.42    160.26 o 
  16   9   0    35179.65    30228.29    311.94 o 
  18   9   0    10359.23     9738.37    217.38 o 
  20   9   0     3119.85     2968.53    184.62 o 
  22   9   0     1318.13     1420.96    153.11 o 
  24   9   0      394.47      426.32    143.12 o 
  26   9   0      281.01      507.05    281.91 o 
  28   9   0     1587.07     2092.82    349.46 o 
   0  10   0    11496.52    13789.31    253.53 o 
   2  10   0      980.40      720.58     48.78 o 
   4  10   0     1761.20     2428.91    133.13 o 
   6  10   0    27953.67    30536.21   1078.29 o 
   8  10   0    19200.38    21279.98   1390.97 o 
  10  10   0     2171.79     1949.07    178.15 o 
  12  10   0     2037.08     2059.70     84.55 o 
  14  10   0       73.29       15.31     88.90 o 
  16  10   0      102.46       89.64     99.37 o 
  18  10   0       92.23       44.09    110.25 o 
  20  10   0       65.76      170.21    137.53 o 
  22  10   0     2183.02     2639.51    205.28 o 
  24  10   0     6629.53     7222.09    404.27 o 
  26  10   0     4133.21     4913.92    426.79 o 
   2  11   0    16114.69    18405.80    417.98 o 
   4  11   0    22477.03    24927.56   1166.32 o 
   6  11   0    29244.83    31423.22   1010.65 o 
   8  11   0    36296.62    36239.42   1003.23 o 
  10  11   0    20958.78    19407.27   1057.18 o 
  12  11   0     9626.72     9002.11    198.22 o 
  14  11   0      924.67      911.88    127.78 o 
  16  11   0      189.79      114.46     96.42 o 
  18  11   0      378.85      391.54    110.77 o 
  20  11   0      681.48      519.78    197.73 o 
  22  11   0      662.23      966.14    219.27 o 
  24  11   0      757.33      804.63    239.82 o 
  26  11   0       47.04      329.88    280.94 o 
   0  12   0    35580.75    31406.00    403.29 o 
   2  12   0    13767.72    16247.92    608.86 o 
   4  12   0     4640.69     4823.47    218.78 o 
   6  12   0     2414.87     2411.67     85.90 o 
   8  12   0     3552.51     3715.41    106.92 o 
  10  12   0      276.84      247.19     98.87 o 
  12  12   0      119.32      119.95     81.84 o 
  14  12   0      290.40      288.49    163.47 o 
  16  12   0       23.28       52.98     98.54 o 
  18  12   0     4296.79     3404.50    293.66 o 
  20  12   0       28.24       54.82    212.41 o 
  22  12   0       46.59      125.30    217.31 o 
  24  12   0       11.39        1.96    255.48 o 
  26  12   0       17.87        1.96    276.04 o 
   2  13   0    11941.53    13521.55    184.22 o 
   4  13   0     8049.80     9217.78    688.63 o 
   6  13   0     5931.67     6208.16    156.16 o 
   8  13   0        7.46        1.33     56.24 o 
  10  13   0      198.28      248.67     72.73 o 
  12  13   0     5773.17     5520.56    145.41 o 
  14  13   0    25095.79    22094.03    426.79 o 
  16  13   0    12967.13    12306.33    403.29 o 
  18  13   0     7209.98     7080.15    358.27 o 
  20  13   0      741.02      871.19    260.38 o 
  22  13   0      329.76      458.11    250.59 o 
  24  13   0       20.88        2.94    240.80 o 
  26  13   0       13.90        1.96    260.38 o 
   0  14   0     4732.59     5467.96    259.40 o 
   2  14   0      804.08      824.38    131.14 o 
   4  14   0     3934.60     3910.93    210.46 o 
   6  14   0     8684.04     9319.03    222.60 o 
   8  14   0     2589.04     2614.21    114.29 o 
  10  14   0     1656.32     1543.67    223.18 o 
  12  14   0      368.00      361.20    182.07 o 
  14  14   0       25.57       77.33    176.20 o 
  16  14   0     1845.13     1664.08    223.18 o 
  18  14   0      297.98      275.06    223.18 o 
  20  14   0     2325.69     2285.66    299.53 o 
  22  14   0        3.01        3.92    227.10 o 
  24  14   0      845.43     1116.89    302.47 o 
   2  15   0    18352.56    18927.15    192.61 o 
   4  15   0     1325.35     1457.13     93.48 o 
   6  15   0     5096.61     4714.23    223.18 o 
   8  15   0    17591.16    16750.39    385.67 o 
  10  15   0    24708.01    24048.83    491.39 o 
  12  15   0    11376.93     9914.95    382.74 o 
  14  15   0     6509.41     6325.44    340.65 o 
  16  15   0       13.91       16.64    200.67 o 
  18  15   0      455.50      536.42    229.06 o 
  20  15   0      881.78      799.74    252.55 o 
  22  15   0     2937.92     3154.89    307.36 o 
  24  15   0      201.45      330.86    271.15 o 
   0  16   0    74009.73    84056.38    658.78 o 
   2  16   0     6514.17     6945.61    188.40 o 
   4  16   0      113.50      102.78    139.98 o 
   6  16   0       51.73       76.35    143.89 o 
   8  16   0       57.96      162.49    171.30 o 
  10  16   0      154.72      124.32    161.51 o 
  12  16   0     4646.61     4090.69    286.81 o 
  14  16   0      459.63      321.07    181.09 o 
  16  16   0       88.59       39.15    191.86 o 
  18  16   0        7.78       42.09    231.01 o 
  20  16   0      104.81       30.34    253.53 o 
  22  16   0        7.25        6.85    267.23 o 
   2  17   0      184.85      196.75    142.91 o 
   4  17   0      755.07      918.18    158.58 o 
   6  17   0     1749.81     1656.24    185.98 o 
   8  17   0       28.52      110.61    153.68 o 
  10  17   0      940.91      512.93    173.26 o 
  12  17   0     2301.37     2215.18    222.20 o 
  14  17   0     2232.53     2280.76    251.57 o 
  16  17   0    12895.49    12708.64    455.17 o 
  18  17   0     4097.87     3999.65    342.60 o 
  20  17   0      547.34      630.39    279.96 o 
  22  17   0      314.19      318.13    291.70 o 
   4  18   0      295.33      323.03    145.85 o 
   6  18   0     1642.63     1503.54    218.29 o 
   8  18   0     1964.08     2223.01    264.29 o 
  10  18   0      248.31      148.79    178.15 o 
  12  18   0      711.48      570.68    210.46 o 
  14  18   0        9.24        6.85    212.41 o 
  16  18   0     1071.33     1174.64    247.65 o 
  18  18   0      325.93      153.68    257.44 o 
  20  18   0      358.06      419.93    284.85 o 
   6  19   0     2498.38     3116.72    255.48 o 
   8  19   0     5318.74     5587.38    304.43 o 
  10  19   0     6423.81     6654.34    333.79 o 
  12  19   0     3870.60     3491.62    312.26 o 
  14  19   0      441.01      369.03    227.10 o 
  16  19   0      299.68      268.21    245.70 o 
  18  19   0      192.58       86.14    261.36 o 
  20  19   0      601.29      759.60    296.60 o 
  10  20   0      102.64      299.53    217.31 o 
  12  20   0      349.40      293.66    218.29 o 
  14  20   0      742.04      542.29    234.93 o 
  16  20   0        4.96       91.03    226.12 o 
  18  20   0      166.69      354.35    253.53 o 
  14  21   0     3488.65     3921.35    360.22 o 
  16  21   0     2331.37     2342.43    314.22 o 
   1   0   1     6067.71     5542.38     71.95 o 
   2   0   1    32028.70    34515.29    175.21 o 
   3   0   1      376.31      421.03     17.17 o 
   4   0   1     2266.24     1775.19     42.91 o 
   5   0   1    54529.64    57880.03   1627.47 o 
   6   0   1     3815.73     3746.08    221.96 o 
   7   0   1    44316.75    41198.33   2258.13 o 
   8   0   1    51977.09    45376.04   2454.73 o 
   9   0   1    16414.40    15256.34    691.17 o 
  10   0   1    60021.14    51589.17   3249.92 o 
  11   0   1     8131.75     7361.96    347.21 o 
  12   0   1    46539.66    41597.62   2426.18 o 
  13   0   1    11600.36    10206.93    512.96 o 
  14   0   1     4346.06     4215.61    246.78 o 
  15   0   1     1924.31     1591.66    124.17 o 
  16   0   1      335.52      236.47     84.41 o 
  17   0   1      113.28      133.44     99.93 o 
  18   0   1      141.78      168.19     99.87 o 
  19   0   1     3579.86     3266.36    180.83 o 
  20   0   1     8330.90     7757.62    230.48 o 
  21   0   1       90.28      287.03    111.59 o 
  22   0   1     7718.36     7369.73    250.59 o 
  23   0   1      391.34      469.82    130.87 o 
  24   0   1      607.66      983.39    153.28 o 
  25   0   1        9.89      177.29    139.69 o 
  26   0   1      438.74      562.20    158.35 o 
  27   0   1      128.63      196.46    164.60 o 
  28   0   1     1705.59     2081.91    250.59 o 
  29   0   1       12.27       86.54    186.82 o 
  30   0   1      616.29      884.97    191.71 o 
   0   1   1    41319.41    38293.70    134.59 o 
   1   1   1     5952.05     5381.06     48.63 o 
   2   1   1    29981.04    28306.77    280.95 o 
   3   1   1      655.67     1043.79     84.83 o 
   4   1   1    11872.30    11481.18    245.99 o 
   5   1   1     1262.25     2031.59     76.00 o 
   6   1   1     1612.81     1343.38     35.08 o 
   7   1   1     5671.19     4601.00    123.60 o 
   8   1   1     2288.03     1923.06     32.17 o 
   9   1   1     3207.88     2592.73     58.78 o 
  10   1   1     8832.53     9042.54    520.97 o 
  11   1   1     2689.75     2475.03    104.69 o 
  12   1   1     9428.13     7758.60    389.91 o 
  13   1   1     4646.70     4067.15    112.46 o 
  14   1   1     4544.53     3918.47    149.98 o 
  15   1   1     2287.38     2270.23     72.49 o 
  16   1   1       15.27       32.90     48.04 o 
  17   1   1      581.81      717.17     65.65 o 
  18   1   1      810.96      850.40     64.06 o 
  19   1   1     1909.74     1783.54    121.84 o 
  20   1   1     2063.15     1854.70     94.58 o 
  21   1   1      543.70      590.15     93.73 o 
  22   1   1       57.97      163.66     83.86 o 
  23   1   1      168.84      179.01     87.26 o 
  24   1   1     1198.30     1408.52    114.25 o 
  25   1   1      213.19      353.55     95.27 o 
  26   1   1     1605.53     1769.30    126.59 o 
  27   1   1      156.12      412.95    121.33 o 
  28   1   1      277.70      317.95    123.82 o 
  29   1   1        0.99       18.83    123.37 o 
  30   1   1       57.32      287.83    138.71 o 
   1   2   1     4217.71     5026.98    435.25 o 
   2   2   1    15521.65    15247.83    558.51 o 
   3   2   1    33374.01    34486.00   2388.88 o 
   4   2   1      581.68      562.61     33.12 o 
   5   2   1      846.71     1143.12     89.15 o 
   6   2   1     4520.63     3315.81    204.74 o 
   7   2   1      455.14      300.93     53.20 o 
   8   2   1     3730.13     3572.57    220.61 o 
   9   2   1      914.26      849.85    127.21 o 
  10   2   1     6569.76     6328.32    502.15 o 
  11   2   1     2082.32     1776.79    152.95 o 
  12   2   1    12587.03    11002.09    612.37 o 
  13   2   1     7368.04     6466.28    348.15 o 
  14   2   1    26451.81    23751.65   1165.31 o 
  15   2   1    12655.73    11598.36    468.95 o 
  16   2   1    24396.39    21324.38    994.06 o 
  17   2   1     8472.99     7678.25    286.13 o 
  18   2   1     7714.57     6903.24    247.64 o 
  19   2   1    13074.20    11973.45    443.21 o 
  20   2   1     2729.50     2877.73    105.19 o 
  21   2   1      310.24      209.18     82.04 o 
  22   2   1      314.23      290.80     83.83 o 
  23   2   1      175.30      319.22     91.30 o 
  24   2   1        1.65       18.55     92.99 o 
  25   2   1      102.10      130.56    102.50 o 
  26   2   1      323.42      280.76    102.60 o 
  27   2   1      221.15      204.11    115.29 o 
  28   2   1      439.09      581.93    125.47 o 
  29   2   1      143.97      175.32    134.72 o 
  30   2   1       64.92      110.70    135.50 o 
   0   3   1    97121.17    91988.03  12761.01 o 
   1   3   1    52643.08    58486.17   5555.36 o 
   2   3   1    27920.13    29014.91   1810.87 o 
   3   3   1    35528.64    32451.29   3565.07 o 
   4   3   1      539.05     1102.25    183.67 o 
   5   3   1    15438.44    15517.21   1249.11 o 
   6   3   1    75412.46    70768.05   5449.74 o 
   7   3   1     7822.38     7345.83    565.86 o 
   8   3   1     9190.78     7635.58    349.12 o 
   9   3   1     6290.19     4380.83    150.59 o 
  10   3   1      129.46      191.71     34.61 o 
  11   3   1     6595.68     6208.17    266.19 o 
  12   3   1     2414.75     1945.51    121.43 o 
  13   3   1     8946.26     8277.36    400.27 o 
  14   3   1     6386.64     6351.15    333.98 o 
  15   3   1     2238.90     2086.06     61.59 o 
  16   3   1       12.57        7.13     44.36 o 
  17   3   1      132.49      102.31     51.99 o 
  18   3   1    13773.07    12809.25    505.62 o 
  19   3   1      116.21       81.17     63.64 o 
  20   3   1     1979.09     1856.14     80.88 o 
  21   3   1      225.90      239.45     67.75 o 
  22   3   1       13.16       32.70     70.31 o 
  23   3   1      757.15      887.21    100.27 o 
  24   3   1     1149.43     1202.08    106.01 o 
  25   3   1      238.63      320.97    109.22 o 
  26   3   1      461.25      455.63    113.26 o 
  27   3   1       97.63      158.43    116.25 o 
  28   3   1       15.14       52.05    118.85 o 
  29   3   1       27.23      122.06    129.43 o 
  30   3   1      527.90      775.31    143.01 o 
   1   4   1      449.40      592.81     39.95 o 
   2   4   1     1788.53     1922.04    200.37 o 
   3   4   1    63282.82    65541.11   7447.54 o 
   4   4   1     1648.20     1530.92    154.76 o 
   5   4   1     6166.62     5597.49    365.58 o 
   6   4   1    15313.64    14665.31   1061.69 o 
   7   4   1     6452.84     5546.66    209.95 o 
   8   4   1    53192.06    47297.26   3012.53 o 
   9   4   1    18468.82    15068.15    593.53 o 
  10   4   1    75393.91    62879.43   2963.47 o 
  11   4   1    12633.23    10687.51    318.89 o 
  12   4   1    17332.09    14714.93    583.12 o 
  13   4   1     1080.76      988.32     70.08 o 
  14   4   1     2813.29     2675.57    113.19 o 
  15   4   1     2378.34     2041.94     84.35 o 
  16   4   1      653.50      653.44     48.75 o 
  17   4   1     1258.05     1246.37     87.55 o 
  18   4   1     5042.46     4774.17    150.99 o 
  19   4   1      501.27      514.76     57.37 o 
  20   4   1     1986.75     2009.76     92.49 o 
  21   4   1      162.41      215.40     72.21 o 
  22   4   1     7724.71     8328.51    222.59 o 
  23   4   1      436.18      485.16     81.73 o 
  24   4   1     2983.94     3143.02    154.50 o 
  25   4   1      111.36      178.66    104.29 o 
  26   4   1       15.09       93.41    109.35 o 
  27   4   1        7.56       74.71    116.68 o 
  28   4   1      640.18      597.98    121.37 o 
  29   4   1        1.86       61.08    129.76 o 
  30   4   1      625.14      864.53    142.41 o 
   0   5   1     8020.25    12423.68   1163.38 o 
   1   5   1     1180.73      618.64     22.86 o 
   2   5   1     1771.40     2571.43    417.85 o 
   3   5   1    22579.96    26288.10   2394.82 o 
   4   5   1     3814.20     3671.59    547.91 o 
   5   5   1      115.05       58.46     20.47 o 
   6   5   1    15422.91    13828.97   1248.10 o 
   7   5   1     2437.64     1877.79    161.64 o 
   8   5   1     2482.09     1777.45    161.63 o 
   9   5   1     3832.58     3090.97    217.72 o 
  10   5   1        4.31        5.39     35.02 o 
  11   5   1     3034.95     2649.85    157.97 o 
  12   5   1      125.72      127.33     42.48 o 
  13   5   1     3654.66     2937.08    175.69 o 
  14   5   1     2572.74     2162.05    179.21 o 
  15   5   1       97.57       57.14     59.57 o 
  16   5   1        1.18       12.41     52.54 o 
  17   5   1      489.57      511.76     89.50 o 
  18   5   1      130.46      119.25     51.36 o 
  19   5   1      502.56      558.19     69.92 o 
  20   5   1      468.18      519.08     68.45 o 
  21   5   1      886.24     1004.65     86.72 o 
  22   5   1      605.79      758.37     81.50 o 
  23   5   1      491.93      473.42     83.35 o 
  24   5   1      561.21      741.61    101.84 o 
  25   5   1      433.35      566.31    105.74 o 
  26   5   1     1575.98     1854.29    126.27 o 
  27   5   1      550.32      606.24    115.49 o 
  28   5   1      146.34      208.83    120.68 o 
  29   5   1      780.34      976.94    143.53 o 
   1   6   1    55759.39    64319.53   2178.91 o 
   2   6   1    24549.99    27475.11   1629.26 o 
   3   6   1      242.84      192.04     16.24 o 
   4   6   1    39567.50    41046.27   3145.48 o 
   5   6   1      755.08      563.27     30.97 o 
   6   6   1    28284.46    28893.42   2306.10 o 
   7   6   1     5792.22     4934.51    233.16 o 
   8   6   1     1146.41     1139.97    121.63 o 
   9   6   1      376.61      350.85     60.26 o 
  10   6   1      330.66      310.05     45.42 o 
  11   6   1     8525.32     7028.24    374.41 o 
  12   6   1     4008.95     3483.72    129.40 o 
  13   6   1     6335.34     5286.57    249.85 o 
  14   6   1    19293.87    16247.46    517.03 o 
  15   6   1     5983.59     4967.50    142.70 o 
  16   6   1    24592.52    21421.53    432.90 o 
  17   6   1     3820.72     3503.66    105.55 o 
  18   6   1    13916.29    13278.56    515.44 o 
  19   6   1      839.24     1085.36     65.20 o 
  20   6   1      250.66      280.40     72.82 o 
  21   6   1     5341.81     5286.51    164.22 o 
  22   6   1     1907.48     1975.02    100.08 o 
  23   6   1     1865.93     1836.84    110.65 o 
  24   6   1       17.80       33.07     92.95 o 
  25   6   1      176.01      102.24    100.16 o 
  26   6   1      658.92      783.23    112.29 o 
  27   6   1       16.19       78.23    117.21 o 
  28   6   1      349.85      453.19    130.32 o 
  29   6   1      145.96      307.41    134.10 o 
   0   7   1    83280.35    99603.18   1392.44 o 
   1   7   1    29923.29    34087.64    592.41 o 
   2   7   1    19736.99    23033.50    731.16 o 
   3   7   1    28206.64    31475.96   1286.56 o 
   4   7   1      709.59      594.29     36.23 o 
   5   7   1    16982.24    17902.89    980.25 o 
   6   7   1      829.45      857.58    114.83 o 
   7   7   1     1885.32     2052.22    160.58 o 
   8   7   1       34.20       73.49     31.95 o 
   9   7   1     2533.45     2146.91     95.30 o 
  10   7   1     2418.11     2239.38    172.15 o 
  11   7   1      971.31      792.34     72.06 o 
  12   7   1     6663.23     6108.31    419.91 o 
  13   7   1     2782.78     2392.23    158.81 o 
  14   7   1     1936.94     1601.85    114.73 o 
  15   7   1     1134.39     1039.60     62.27 o 
  16   7   1     1606.11     1723.13     84.72 o 
  17   7   1     2790.05     2448.55     80.97 o 
  18   7   1     1561.05     1554.37     78.41 o 
  19   7   1       88.73      123.21     81.40 o 
  20   7   1      938.61      945.05     77.02 o 
  21   7   1      253.66      311.23     73.29 o 
  22   7   1     2160.85     2395.81    120.73 o 
  23   7   1       27.20       85.04     92.72 o 
  24   7   1       37.86      219.88     98.92 o 
  25   7   1      159.77      217.32    108.01 o 
  26   7   1     1100.00     1231.20    120.60 o 
  27   7   1      194.38      367.26    121.71 o 
  28   7   1       34.36       72.78    119.95 o 
  29   7   1      432.43      678.52    166.16 o 
   1   8   1     1998.00     2368.83     65.28 o 
   2   8   1      799.65      848.01     52.76 o 
   3   8   1    28893.47    28789.75   1043.55 o 
   4   8   1       35.09       29.68     33.50 o 
   5   8   1    40528.83    43057.34   1642.18 o 
   6   8   1       47.51       99.27     40.69 o 
   7   8   1    38998.19    39476.17   2077.39 o 
   8   8   1    14121.52    12203.30    620.72 o 
   9   8   1     4916.38     4975.61    219.76 o 
  10   8   1     8946.51     7705.49    539.44 o 
  11   8   1     7761.59     6831.41    315.60 o 
  12   8   1     5377.80     4636.41    217.58 o 
  13   8   1     7626.10     7044.32    198.68 o 
  14   8   1       89.72       75.95     56.23 o 
  15   8   1     2091.39     1830.29     98.66 o 
  16   8   1     1744.06     1589.57    102.71 o 
  17   8   1      615.90      628.05     78.30 o 
  18   8   1      200.24      226.05     78.30 o 
  19   8   1      216.16      222.70     74.59 o 
  20   8   1     5326.19     4896.24    140.30 o 
  21   8   1      710.54      821.73     84.21 o 
  22   8   1     2649.39     2649.52    124.28 o 
  23   8   1      389.66      406.46    102.50 o 
  24   8   1      189.07      375.30    104.25 o 
  25   8   1      903.10      897.20    118.58 o 
  26   8   1        0.93       16.84    134.69 o 
  27   8   1      603.46      910.52    155.88 o 
  28   8   1       16.47       87.84    141.35 o 
   0   9   1     4808.03     5129.15     84.20 o 
   1   9   1      608.76      651.84     53.60 o 
   2   9   1      160.46      214.60     48.70 o 
   3   9   1     4133.47     5026.00    137.19 o 
   4   9   1    16936.09    20070.28    776.19 o 
   5   9   1     2176.97     2512.06     96.29 o 
   6   9   1    10356.01     9992.97    574.66 o 
   7   9   1     9128.87     9307.82    509.48 o 
   8   9   1     2245.77     1717.56    114.17 o 
   9   9   1     9256.79     8226.31    463.78 o 
  10   9   1      139.94      168.28     45.46 o 
  11   9   1     1583.70     1359.74     72.88 o 
  12   9   1     2341.99     1993.09    157.54 o 
  13   9   1     1307.14     1251.40     62.28 o 
  14   9   1     5903.88     4940.03    218.48 o 
  15   9   1      812.97      636.14     64.04 o 
  16   9   1     1426.87     1313.32    108.88 o 
  17   9   1       81.99       68.35     72.97 o 
  18   9   1      678.26      530.44     86.06 o 
  19   9   1      435.38      468.86     87.08 o 
  20   9   1     2434.42     2336.05    126.35 o 
  21   9   1      189.97      211.96     88.32 o 
  22   9   1      787.41      958.84     98.63 o 
  23   9   1     3493.21     3854.40    157.60 o 
  24   9   1     3925.70     4234.93    189.77 o 
  25   9   1      319.37      356.24    132.62 o 
  26   9   1     3679.59     3837.63    206.82 o 
  27   9   1       96.82       41.83    140.05 o 
  28   9   1     1020.75     1251.94    213.22 o 
   1  10   1        7.11      143.34     33.99 o 
   2  10   1     5671.65     5994.61    156.97 o 
   3  10   1     9396.04     9418.65    245.98 o 
   4  10   1    22925.28    26897.63   1237.25 o 
   5  10   1      327.87      297.67     43.10 o 
   6  10   1     8536.42     8480.79    304.19 o 
   7  10   1     3423.60     3798.71    249.78 o 
   8  10   1     4162.75     3955.05    211.78 o 
   9  10   1     4784.14     4346.73    270.22 o 
  10  10   1     3226.39     3117.07    195.08 o 
  11  10   1     2343.05     2134.48    141.73 o 
  12  10   1     1727.90     1598.04    102.73 o 
  13  10   1     1334.96     1298.84     89.81 o 
  14  10   1    14402.39    12384.63    376.81 o 
  15  10   1     1901.35     1924.94     97.59 o 
  16  10   1    14000.73    12497.85    321.01 o 
  17  10   1     2812.38     2853.36    112.88 o 
  18  10   1     4063.45     3771.73    129.40 o 
  19  10   1     6512.79     5864.40    139.78 o 
  20  10   1       35.96       96.83    103.95 o 
  21  10   1     2528.14     2416.00    151.09 o 
  22  10   1      937.81      878.38    123.98 o 
  23  10   1      295.95      289.92    125.60 o 
  24  10   1        0.54       17.95    123.62 o 
  25  10   1        7.35        4.20    125.99 o 
  26  10   1      699.28      510.26    186.88 o 
  27  10   1       51.08      121.77    198.26 o 
   0  11   1    13736.04    14109.08    261.36 o 
   1  11   1    20362.40    22961.98    202.46 o 
   2  11   1    15623.41    16945.83    255.78 o 
   3  11   1      871.42     1008.04     39.00 o 
   4  11   1     3762.14     3804.67    116.70 o 
   5  11   1     4048.02     4017.95     99.81 o 
   6  11   1      558.71      619.24     39.76 o 
   7  11   1     2448.82     2597.54     82.28 o 
   8  11   1      611.15      787.79     53.41 o 
   9  11   1      645.92      604.18     52.58 o 
  10  11   1      711.01      501.54     61.68 o 
  11  11   1      163.28      221.18     49.25 o 
  12  11   1      224.21      160.89     61.74 o 
  13  11   1     2102.52     1808.97     81.67 o 
  14  11   1     1459.01     1430.07    100.58 o 
  15  11   1      923.86      870.16     78.41 o 
  16  11   1       17.41       44.04     69.70 o 
  17  11   1     3244.75     2746.95    136.26 o 
  18  11   1     1734.15     1692.24    115.72 o 
  19  11   1      917.44      801.13    142.72 o 
  20  11   1     3751.15     3560.87    175.94 o 
  21  11   1      174.67      124.62    112.18 o 
  22  11   1      430.90      568.88    130.37 o 
  23  11   1      394.54      492.85    169.62 o 
  24  11   1      252.72      325.47    168.20 o 
  25  11   1      674.21      866.60    189.67 o 
  26  11   1        0.74       98.78    183.53 o 
  27  11   1      124.55      234.66    208.65 o 
   1  12   1     1690.89     1844.73     67.70 o 
   2  12   1     1393.61     1727.01     61.20 o 
   3  12   1     2542.44     2921.22     82.37 o 
   4  12   1      530.59      493.78     42.36 o 
   5  12   1     4881.34     5502.13     70.78 o 
   6  12   1      227.81      204.80     36.44 o 
   7  12   1     7876.93     7740.47    264.84 o 
   8  12   1     4299.08     4137.02    161.74 o 
   9  12   1    12469.92    11841.76    418.21 o 
  10  12   1     8448.46     8002.57    294.80 o 
  11  12   1     1639.61     1705.85     73.47 o 
  12  12   1     1763.35     1754.43     89.38 o 
  13  12   1      620.99      530.06     80.85 o 
  14  12   1      111.23      123.04     86.91 o 
  15  12   1      251.29      292.23     86.94 o 
  16  12   1       80.13       44.04     89.61 o 
  17  12   1     1319.40     1258.92    116.86 o 
  18  12   1       75.77      102.66     97.22 o 
  19  12   1      248.62      181.02    109.14 o 
  20  12   1      293.90      289.64    152.89 o 
  21  12   1       15.36       28.74    143.23 o 
  22  12   1     3168.69     3309.31    237.74 o 
  23  12   1       10.32      122.63    156.44 o 
  24  12   1     1092.07     1226.12    200.27 o 
  25  12   1      208.24      235.10    186.64 o 
  26  12   1       15.11      164.70    179.33 o 
   0  13   1      843.30      973.69     63.03 o 
   1  13   1       94.88       88.15     47.30 o 
   2  13   1     4843.01     4825.86    113.74 o 
   3  13   1       28.51        5.75     47.28 o 
   4  13   1     8709.96     9292.36    337.68 o 
   5  13   1      128.07      119.07     39.39 o 
   6  13   1    33604.60    35103.11    576.06 o 
   7  13   1      899.21     1032.48     47.44 o 
   8  13   1    10081.16    10440.72    277.21 o 
   9  13   1     5678.27     6136.84    124.33 o 
  10  13   1      883.35      921.78     65.56 o 
  11  13   1     3758.58     3181.84    119.27 o 
  12  13   1     1172.82     1073.33    104.69 o 
  13  13   1      820.29      962.13     93.94 o 
  14  13   1     1312.88     1241.13    102.35 o 
  15  13   1       33.45       17.83     83.49 o 
  16  13   1       16.84       51.27     92.42 o 
  17  13   1      611.72      642.00    137.72 o 
  18  13   1     1160.27     1178.05    158.58 o 
  19  13   1     1521.08     1604.04    178.48 o 
  20  13   1       16.25        8.78    156.41 o 
  21  13   1     1322.89     1299.43    194.15 o 
  22  13   1      808.93      713.23    173.70 o 
  23  13   1     1450.89     1771.56    209.45 o 
  24  13   1     1659.76     2046.59    211.11 o 
  25  13   1      395.40      487.76    207.26 o 
  26  13   1     2582.79     2959.25    307.85 o 
   1  14   1      584.99      636.92     53.83 o 
   2  14   1     4312.11     4855.60     86.59 o 
   3  14   1      738.37      712.21     56.71 o 
   4  14   1      423.50      363.03     47.88 o 
   5  14   1     2764.97     2653.82    110.10 o 
   6  14   1       19.03       44.80     66.47 o 
   7  14   1     2564.94     2649.00     90.80 o 
   8  14   1        8.08       22.96     61.17 o 
   9  14   1        2.09       10.95     63.69 o 
  10  14   1      406.88      451.24     74.32 o 
  11  14   1      434.63      320.78     96.57 o 
  12  14   1       27.94      128.12     83.08 o 
  13  14   1     1904.53     1769.85    177.37 o 
  14  14   1      609.21      660.36    138.79 o 
  15  14   1     1614.31     1619.30    152.18 o 
  16  14   1     4372.33     4089.24    211.96 o 
  17  14   1      878.23      861.79    153.98 o 
  18  14   1     1534.07     1486.33    163.01 o 
  19  14   1     1743.72     1663.18    166.05 o 
  20  14   1       63.46       98.01    150.66 o 
  21  14   1       45.70       36.79    151.73 o 
  22  14   1       30.68        4.78    170.84 o 
  23  14   1      288.65      360.24    181.04 o 
  24  14   1        1.23       22.86    195.82 o 
  25  14   1       45.58      164.08    198.04 o 
   0  15   1    19023.30    19371.00    188.92 o 
   1  15   1     1939.13     1796.32     59.70 o 
   2  15   1    18525.21    20159.21    174.29 o 
   3  15   1     6761.16     7012.08    124.59 o 
   4  15   1     4435.80     4588.15    121.48 o 
   5  15   1     4106.25     4529.36    164.08 o 
   6  15   1       26.45       35.73     72.87 o 
   7  15   1       12.54       17.14     63.31 o 
   8  15   1      337.60      338.51     74.61 o 
   9  15   1      227.68      132.69     65.87 o 
  10  15   1     3924.77     3671.75    188.95 o 
  11  15   1      554.76      550.39    116.88 o 
  12  15   1     2197.07     1959.05    165.64 o 
  13  15   1      248.85      143.33    120.24 o 
  14  15   1      329.37      322.46    137.74 o 
  15  15   1      570.71      457.13    138.24 o 
  16  15   1     1025.66     1001.52    148.74 o 
  17  15   1       23.47       31.73    148.41 o 
  18  15   1     2099.14     2017.87    190.25 o 
  19  15   1      171.75       62.82    152.31 o 
  20  15   1     1822.23     1890.32    186.16 o 
  21  15   1      881.27      677.00    177.98 o 
  22  15   1     1247.84     1303.40    191.03 o 
  23  15   1       82.27       49.69    175.05 o 
  24  15   1      147.49       42.07    188.91 o 
   1  16   1      415.35      520.83     76.26 o 
   2  16   1      862.87      956.68    137.20 o 
   3  16   1     2072.73     2136.46    162.06 o 
   4  16   1      752.77      908.40     79.83 o 
   5  16   1       18.54       36.51     74.49 o 
   6  16   1       23.99       55.80    102.44 o 
   7  16   1       14.21       19.10    102.57 o 
   8  16   1     2993.08     3029.99    160.91 o 
   9  16   1       44.16       45.24    117.52 o 
  10  16   1     3861.60     4058.57    176.17 o 
  11  16   1      178.92      188.93    118.67 o 
  12  16   1     1343.86     1046.33    136.31 o 
  13  16   1      603.26      255.70    127.53 o 
  14  16   1      124.74      100.38    141.12 o 
  15  16   1       34.45       36.62    134.62 o 
  16  16   1      181.33      151.60    146.83 o 
  17  16   1      177.65       33.86    148.15 o 
  18  16   1        6.98        8.81    153.57 o 
  19  16   1       10.16       24.47    169.58 o 
  20  16   1     1106.80      857.35    188.28 o 
  21  16   1        3.88      135.80    167.84 o 
  22  16   1     1470.67     1788.84    218.08 o 
  23  16   1       11.44       18.41    187.17 o 
   0  17   1      189.97      255.48    158.58 o 
   1  17   1       58.62       77.67     97.94 o 
   2  17   1      127.52      248.32     97.41 o 
   3  17   1     3003.25     3183.39    165.68 o 
   4  17   1     2739.42     3126.64    164.83 o 
   5  17   1      733.43      793.06    113.80 o 
   6  17   1     6413.45     6627.95    199.20 o 
   7  17   1      377.16      426.11    110.90 o 
   8  17   1     3682.74     3760.69    171.75 o 
   9  17   1       22.80       56.44    110.27 o 
  10  17   1        8.89       24.98    119.75 o 
  11  17   1       66.47      119.15    126.61 o 
  12  17   1      434.63      419.33    129.85 o 
  13  17   1     1651.89     1520.68    162.38 o 
  14  17   1     2009.07     1934.73    170.12 o 
  15  17   1      235.24      293.08    138.56 o 
  16  17   1     1119.08      845.68    166.54 o 
  17  17   1      109.16       26.48    162.50 o 
  18  17   1       99.50       12.25    166.79 o 
  19  17   1      591.46      560.59    180.62 o 
  20  17   1        9.71       77.28    185.85 o 
  21  17   1      545.24      570.04    193.36 o 
  22  17   1      455.07      411.33    185.47 o 
   1  18   1       12.87       47.96    148.79 o 
   2  18   1      664.57      791.90    169.34 o 
   3  18   1     1543.47     1640.58    179.13 o 
   4  18   1       25.58       83.20    153.68 o 
   5  18   1      336.73      352.39    173.26 o 
   6  18   1       21.83       39.87    112.88 o 
   7  18   1      366.57      228.74    112.42 o 
   8  18   1      681.32      692.87    121.61 o 
   9  18   1      919.28      693.71    128.69 o 
  10  18   1      621.43      585.47    131.37 o 
  11  18   1      305.31       77.91    132.32 o 
  12  18   1        8.30       10.69    138.62 o 
  13  18   1       32.41       44.40    134.58 o 
  14  18   1     1511.63     1290.43    168.67 o 
  15  18   1      186.07      225.37    148.37 o 
  16  18   1      687.09      771.00    176.03 o 
  17  18   1      185.36      181.75    170.57 o 
  18  18   1      217.63      227.95    180.56 o 
  19  18   1      191.72      246.38    186.18 o 
  20  18   1      263.81      218.89    193.71 o 
  21  18   1       74.64        2.44    198.64 o 
   3  19   1     1704.39     1565.21    186.96 o 
   4  19   1     3424.18     3333.05    254.51 o 
   5  19   1      195.00      187.94    171.30 o 
   6  19   1       17.73        0.00    168.37 o 
   7  19   1      400.22      393.50    185.01 o 
   8  19   1      227.50      152.70    186.96 o 
   9  19   1       11.90        2.94    130.81 o 
  10  19   1      921.73      785.83    146.64 o 
  11  19   1      340.34      360.28    142.26 o 
  12  19   1     1233.36     1219.90    164.38 o 
  13  19   1      192.58      186.86    144.95 o 
  14  19   1      638.87      682.10    171.39 o 
  15  19   1      224.14      119.12    162.52 o 
  16  19   1       54.50       69.03    170.81 o 
  17  19   1       45.18       26.33    163.83 o 
  18  19   1     2717.61     2831.73    213.10 o 
  19  19   1        8.79      159.82    182.71 o 
   6  20   1       25.22       19.58    195.77 o 
   7  20   1      261.23      295.62    204.58 o 
   8  20   1       33.69        7.83    188.92 o 
   9  20   1        9.21       11.75    189.90 o 
  10  20   1      480.58      617.67    213.39 o 
  11  20   1      117.17       93.97    218.29 o 
  12  20   1      124.48      112.20    154.05 o 
  13  20   1      479.51      452.04    165.27 o 
  14  20   1       19.18        9.28    151.35 o 
  15  20   1      149.05      104.06    169.75 o 
  16  20   1      315.72      317.16    180.30 o 
  17  20   1        2.94        5.43    168.85 o 
  18  20   1        9.44       76.04    192.88 o 
  10  21   1        5.04        0.98    214.37 o 
  11  21   1      726.82      842.81    253.53 o 
  12  21   1      118.86       72.44    225.14 o 
  13  21   1        7.57        0.98    227.10 o 
  14  21   1      105.81       62.65    252.55 o 
  15  21   1      114.01      219.27    232.97 o 
  16  21   1      129.03      194.79    235.91 o 
  14  22   1       16.35        3.92    249.61 o 
   0   0   2     4332.69     6890.25    160.53 o 
   1   0   2     8323.26     7478.75     47.32 o 
   2   0   2    17019.06    19041.92    225.14 o 
   3   0   2    26652.45    35254.95    276.06 o 
   4   0   2     1048.01     1037.23     66.55 o 
   5   0   2    80841.49    89780.41   1872.39 o 
   6   0   2     1849.99     2468.72     80.98 o 
   7   0   2    14637.08    14067.29    110.91 o 
   8   0   2     1238.08     1207.09    132.53 o 
   9   0   2      266.88      281.37     39.46 o 
  10   0   2     2864.57     2535.68     50.05 o 
  11   0   2    29851.66    30646.75   1593.28 o 
  12   0   2    84206.62    82392.83   3652.44 o 
  13   0   2       67.54       38.54     51.92 o 
  14   0   2    22212.71    20725.59    770.38 o 
  15   0   2       47.44       49.97     56.33 o 
  16   0   2      896.56      761.58     87.66 o 
  17   0   2      795.42      859.60    111.11 o 
  18   0   2     2011.28     1736.45    114.20 o 
  19   0   2     3219.29     3081.42    191.63 o 
  20   0   2    13580.54    12929.69    372.95 o 
  21   0   2     2652.60     2563.42    187.11 o 
  22   0   2     3215.33     3202.74    189.80 o 
  23   0   2       58.63      102.34    126.44 o 
  24   0   2     1377.27     1521.67    152.48 o 
  25   0   2      985.33     1211.22    161.93 o 
  26   0   2     1650.95     1606.14    276.04 o 
  27   0   2     1822.90     2096.88    199.91 o 
  28   0   2        8.24       70.49    157.26 o 
  29   0   2      992.24     1158.17    200.50 o 
  30   0   2      613.52      766.67    208.76 o 
   1   1   2     3045.92     3686.74     72.48 o 
   2   1   2     1424.25     1123.70     65.31 o 
   3   1   2    29219.18    36331.31    789.04 o 
   4   1   2   114964.71   127540.66   2559.96 o 
   5   1   2     1972.93     1910.05     47.72 o 
   6   1   2     6634.54     8001.45    169.95 o 
   7   1   2     5269.86     5877.71    196.81 o 
   8   1   2     1945.98     1491.39     25.58 o 
   9   1   2     4812.28     5363.33    306.49 o 
  10   1   2     2726.14     3358.29     90.50 o 
  11   1   2     5174.61     5168.59     59.51 o 
  12   1   2     1963.22     1792.10     66.10 o 
  13   1   2     1177.43     1122.19     39.38 o 
  14   1   2       23.29       88.41     49.70 o 
  15   1   2      628.86      643.64     55.37 o 
  16   1   2     1647.27     1341.19     61.13 o 
  17   1   2      246.02      312.33     58.25 o 
  18   1   2        3.04       47.57     57.57 o 
  19   1   2      282.02      288.65     71.32 o 
  20   1   2     3713.44     3659.99    132.64 o 
  21   1   2     2830.68     2997.50    137.96 o 
  22   1   2      144.31      174.30     80.62 o 
  23   1   2       46.85       80.22     84.37 o 
  24   1   2       68.67      109.78     97.50 o 
  25   1   2      348.10      342.20     99.86 o 
  26   1   2      371.34      328.11    104.50 o 
  27   1   2      237.31      282.83    108.53 o 
  28   1   2     1042.40     1427.51    136.77 o 
  29   1   2        1.29       70.84    127.83 o 
  30   1   2      559.37      812.04    141.43 o 
   0   2   2     2069.39     3126.72     76.44 o 
   1   2   2    57096.21    66675.98    410.50 o 
   2   2   2      101.71      155.09     16.95 o 
   3   2   2    31425.59    33332.27    380.91 o 
   4   2   2    22518.78    21476.85    396.00 o 
   5   2   2     2332.27     2493.90     49.60 o 
   6   2   2     1036.70      877.03     45.86 o 
   7   2   2    24536.08    25048.33    975.17 o 
   8   2   2     5015.84     4683.82    189.89 o 
   9   2   2    14709.65    13410.00    536.47 o 
  10   2   2    10045.34     8637.11    223.68 o 
  11   2   2     5825.33     5354.73    231.14 o 
  12   2   2    10398.35     9394.24    329.20 o 
  13   2   2     1242.45     1542.21     95.20 o 
  14   2   2     8185.37     6952.49    266.90 o 
  15   2   2      943.25      984.63     52.92 o 
  16   2   2      492.33      446.79     59.13 o 
  17   2   2     1769.36     1723.24     61.80 o 
  18   2   2      350.87      347.69     58.68 o 
  19   2   2     3236.20     2973.79     82.60 o 
  20   2   2      326.04      435.19     70.57 o 
  21   2   2     3702.59     4154.98    131.07 o 
  22   2   2       95.49       99.39     74.44 o 
  23   2   2     1731.04     1786.21    110.54 o 
  24   2   2      305.77      291.76     95.39 o 
  25   2   2     1071.93     1176.36    119.08 o 
  26   2   2      794.37      994.95    119.90 o 
  27   2   2      906.49      991.18    129.66 o 
  28   2   2       80.28      182.42    114.68 o 
  29   2   2     1379.46     1867.00    155.12 o 
  30   2   2       29.10      164.02    139.00 o 
   1   3   2    45450.66    52171.55   1402.82 o 
   2   3   2    56927.13    63715.93   2621.32 o 
   3   3   2    23167.69    25520.18   1027.97 o 
   4   3   2     8654.63     8506.54    396.59 o 
   5   3   2     2604.10     2744.65    164.56 o 
   6   3   2    14922.52    16334.74    767.67 o 
   7   3   2     9061.24     9633.00    882.62 o 
   8   3   2     8775.32     7813.15    318.89 o 
   9   3   2       32.07       54.46     59.73 o 
  10   3   2    19933.65    18804.06    762.05 o 
  11   3   2      407.82      424.90     63.24 o 
  12   3   2      123.02       36.73     31.16 o 
  13   3   2     1770.69     1720.99     76.93 o 
  14   3   2      798.12      779.37     39.80 o 
  15   3   2      399.64      402.26     49.37 o 
  16   3   2      308.39      298.02     51.41 o 
  17   3   2       19.66       46.13     55.33 o 
  18   3   2       49.00      192.27     57.28 o 
  19   3   2      652.00      659.41     64.97 o 
  20   3   2     4300.74     4047.71    119.01 o 
  21   3   2      808.78      764.63     73.22 o 
  22   3   2     5546.24     5329.85    137.72 o 
  23   3   2        2.32       53.31     77.95 o 
  24   3   2     2013.24     1930.08    103.86 o 
  25   3   2       23.49      184.19    100.08 o 
  26   3   2      592.80      857.03    119.48 o 
  27   3   2        3.17       45.94    117.80 o 
  28   3   2      841.31      953.28    135.70 o 
  29   3   2        2.85       66.07    116.39 o 
   0   4   2     1344.34     1085.62    129.21 o 
   1   4   2    87143.33    97278.19   4981.19 o 
   2   4   2     8191.29     8328.43    545.02 o 
   3   4   2    88263.99    96879.61   7088.65 o 
   4   4   2    30543.85    31037.20   1714.74 o 
   5   4   2    33134.52    34219.77   1909.92 o 
   6   4   2    15530.00    17283.39    916.76 o 
   7   4   2     5054.48     4909.72    310.72 o 
   8   4   2      947.07      979.45     62.10 o 
   9   4   2     4047.82     3624.68    229.03 o 
  10   4   2    16322.47    14252.81    773.12 o 
  11   4   2     4619.06     4690.21    299.37 o 
  12   4   2    10062.21     8158.73    329.02 o 
  13   4   2     4552.02     4749.20    327.31 o 
  14   4   2     7843.73     7035.45    276.37 o 
  15   4   2     2477.57     2475.88    181.32 o 
  16   4   2       40.50      139.91     43.00 o 
  17   4   2      781.96      783.80     77.87 o 
  18   4   2    10244.38     9248.52    291.59 o 
  19   4   2       25.92       18.97     68.03 o 
  20   4   2      718.67      728.34     72.36 o 
  21   4   2     1214.80     1023.02     92.10 o 
  22   4   2     1262.95     1471.43     89.93 o 
  23   4   2     4567.56     4652.94    152.35 o 
  24   4   2       90.51      155.13     82.82 o 
  25   4   2     3039.39     3110.24    152.49 o 
  26   4   2       40.71      112.25    107.57 o 
  27   4   2     1673.23     1997.68    132.51 o 
  28   4   2        3.36       55.78    121.22 o 
  29   4   2      711.06      754.10    136.26 o 
   1   5   2     1920.77     1496.63    230.72 o 
   2   5   2    11728.66    11090.52   1218.91 o 
   3   5   2     5531.39     5653.91    865.91 o 
   4   5   2    20431.46    21064.97   1339.63 o 
   5   5   2      131.87      149.99     38.69 o 
   6   5   2    31289.33    32297.16   2156.50 o 
   7   5   2     3957.09     4023.81     33.51 o 
   8   5   2    10891.76    11468.67   1004.68 o 
   9   5   2     9128.80     8123.54    539.15 o 
  10   5   2      529.01      543.91     75.45 o 
  11   5   2     4497.22     3534.61    163.33 o 
  12   5   2     1330.30     1267.81     73.10 o 
  13   5   2     2433.67     2154.72    100.46 o 
  14   5   2     1848.13     1691.96     85.77 o 
  15   5   2     8085.72     7541.56    372.40 o 
  16   5   2       36.20       49.81     50.04 o 
  17   5   2     4067.56     3895.45    165.19 o 
  18   5   2      281.52      329.11     65.37 o 
  19   5   2     6723.76     6520.99    242.05 o 
  20   5   2      483.72      527.36     74.61 o 
  21   5   2      221.37      274.62     73.96 o 
  22   5   2     1544.72     1550.50     96.00 o 
  23   5   2      235.18      310.62     82.84 o 
  24   5   2      587.22      638.45     89.30 o 
  25   5   2       48.05       71.12     96.75 o 
  26   5   2      484.50      537.20    117.53 o 
  27   5   2      158.16      224.46    117.86 o 
  28   5   2      595.21      812.03    130.81 o 
  29   5   2      431.48      673.73    138.72 o 
   0   6   2    22710.90    19760.30   4168.51 o 
   1   6   2    43054.80    42599.14   3336.93 o 
   2   6   2    10081.81    11081.71   1625.91 o 
   3   6   2    24915.52    27329.30   2877.95 o 
   4   6   2    15461.46    15789.15   1613.43 o 
   5   6   2    25966.73    25749.81   1389.65 o 
   6   6   2    20202.04    19027.06   1182.59 o 
   7   6   2     8308.61     8174.70    535.42 o 
   8   6   2     1132.52     1119.86     68.61 o 
   9   6   2     6856.48     6480.65    461.97 o 
  10   6   2     1454.48     1347.35     99.87 o 
  11   6   2    12845.73    11481.63    932.07 o 
  12   6   2    16837.45    14388.32    913.42 o 
  13   6   2     1300.54     1020.08    179.06 o 
  14   6   2    10569.64     9226.20    364.20 o 
  15   6   2      660.12      772.05     55.24 o 
  16   6   2     1146.88      975.57     53.68 o 
  17   6   2      264.34      243.49     53.43 o 
  18   6   2     1945.11     1728.76     96.66 o 
  19   6   2     2416.61     2217.91     78.10 o 
  20   6   2     2886.00     2844.43    109.62 o 
  21   6   2     1018.39     1056.34     81.18 o 
  22   6   2      237.45      222.05     76.04 o 
  23   6   2     4405.77     4433.65    135.99 o 
  24   6   2     2458.36     2720.47    135.31 o 
  25   6   2     3651.93     3956.49    168.88 o 
  26   6   2      999.95     1181.78    122.13 o 
  27   6   2     2092.63     2353.33    161.98 o 
  28   6   2      400.86      744.10    130.58 o 
  29   6   2      492.62      722.91    161.09 o 
   1   7   2      837.60      852.03    114.57 o 
   2   7   2    11105.31    11029.45   1101.34 o 
   3   7   2     9058.46     9122.53   1494.97 o 
   4   7   2    52412.08    51072.18   5335.26 o 
   5   7   2     4032.38     4251.74    673.59 o 
   6   7   2     4148.39     3605.64    293.88 o 
   7   7   2    20917.57    20552.99   2148.16 o 
   8   7   2     5111.93     4772.89    333.21 o 
   9   7   2    15326.44    14900.31   1488.37 o 
  10   7   2     1577.11     1321.37     37.34 o 
  11   7   2     9299.56     8384.41    746.99 o 
  12   7   2     4071.80     3490.68    195.12 o 
  13   7   2     6189.47     5030.04    306.59 o 
  14   7   2        3.65        7.10     52.21 o 
  15   7   2    10707.46     9754.53    379.36 o 
  16   7   2     5128.05     4502.24    114.11 o 
  17   7   2     9930.62     8966.23    295.43 o 
  18   7   2      679.06      655.62     86.27 o 
  19   7   2     3081.58     2640.46    120.13 o 
  20   7   2     3635.88     3516.13    121.38 o 
  21   7   2      730.95      834.61     81.46 o 
  22   7   2     1353.41     1424.26     95.44 o 
  23   7   2       54.26       43.89     79.86 o 
  24   7   2     1171.07     1152.17    109.79 o 
  25   7   2        0.57       93.57    107.37 o 
  26   7   2       20.69       90.98    110.03 o 
  27   7   2       74.91       81.12    139.01 o 
  28   7   2     1239.42     1761.09    169.75 o 
   0   8   2     6094.75     6564.35    204.09 o 
   1   8   2    32110.26    33695.20   1509.48 o 
   2   8   2       73.96        8.47     38.53 o 
   3   8   2     7328.98     6992.62    800.70 o 
   4   8   2     2051.35     2821.14    288.39 o 
   5   8   2    36475.65    36164.17   3865.07 o 
   6   8   2     3575.20     4453.62    545.02 o 
   7   8   2    11798.33    10651.33   1123.52 o 
   8   8   2       67.46       60.61     30.22 o 
   9   8   2     2240.75     1923.16    241.52 o 
  10   8   2    12162.11    10451.27    964.78 o 
  11   8   2     1318.58     1417.29    117.41 o 
  12   8   2    11059.25     9798.83    729.61 o 
  13   8   2      426.86      558.79     65.42 o 
  14   8   2     3338.00     2795.49     89.72 o 
  15   8   2      803.19      790.43    106.53 o 
  16   8   2     2610.02     2520.81     96.17 o 
  17   8   2      707.66      632.08    104.06 o 
  18   8   2     1092.28     1126.88     87.56 o 
  19   8   2     3742.85     3084.77    138.00 o 
  20   8   2     1143.04     1246.58     90.23 o 
  21   8   2     2618.04     2357.05    134.05 o 
  22   8   2      270.70      362.99     79.53 o 
  23   8   2     2753.83     2615.48    117.07 o 
  24   8   2      322.47      412.39    132.57 o 
  25   8   2     1277.00     1291.58    146.23 o 
  26   8   2       46.88       91.25    138.54 o 
  27   8   2      797.30      888.09    154.05 o 
  28   8   2       87.17       64.75    141.06 o 
   1   9   2       91.45      357.13     36.50 o 
   2   9   2    23370.01    23530.16   1183.34 o 
   3   9   2     1563.35      847.04     95.13 o 
   4   9   2    35343.94    36741.46   2918.25 o 
   5   9   2     1275.40     1043.14    133.97 o 
   6   9   2     4883.40     4540.10    312.83 o 
   7   9   2      209.96      279.98     45.58 o 
   8   9   2       56.88       81.85     30.48 o 
   9   9   2     1904.22     1737.65    141.82 o 
  10   9   2       89.07      106.37     46.09 o 
  11   9   2    14744.96    14010.70   1110.31 o 
  12   9   2     1188.26     1144.97    110.77 o 
  13   9   2    11540.35     9696.65    620.25 o 
  14   9   2     3827.26     3523.18    209.39 o 
  15   9   2     4330.55     3787.02    195.68 o 
  16   9   2    12729.83    10951.64    467.10 o 
  17   9   2     2358.22     2190.30    111.45 o 
  18   9   2        3.69       34.21     72.93 o 
  19   9   2      110.91      237.26     81.91 o 
  20   9   2     1845.43     1651.22    114.93 o 
  21   9   2     1220.96     1497.31    128.55 o 
  22   9   2      246.45      101.65    107.65 o 
  23   9   2      363.92      449.37    105.37 o 
  24   9   2      491.01      626.73    133.76 o 
  25   9   2       16.78       13.93    130.94 o 
  26   9   2      162.41      140.59    136.55 o 
  27   9   2      605.11      728.78    152.07 o 
  28   9   2     1087.91     1348.83    170.61 o 
   0  10   2       24.87      247.58     54.08 o 
   1  10   2     7542.94     8417.45     90.87 o 
   2  10   2      397.49      399.18     38.51 o 
   3  10   2     3340.50     3196.06    132.88 o 
   4  10   2    12196.93    12635.64    915.41 o 
   5  10   2     4383.07     4812.67    257.12 o 
   6  10   2    13426.47    12595.80    805.97 o 
   7  10   2    13733.17    12689.46    885.88 o 
   8  10   2     1105.44     1032.12     91.48 o 
   9  10   2     9773.85     8263.06    788.04 o 
  10  10   2     5664.22     4908.33    402.09 o 
  11  10   2     7584.28     6973.88    614.20 o 
  12  10   2    13154.65    11231.45    797.99 o 
  13  10   2     3044.83     2745.03    214.47 o 
  14  10   2     4924.48     4132.36    215.30 o 
  15  10   2     1540.76     1522.60    102.51 o 
  16  10   2      834.59      797.61     76.17 o 
  17  10   2      713.06      660.34     90.30 o 
  18  10   2      529.98      544.09    105.69 o 
  19  10   2     1144.95      900.17    104.83 o 
  20  10   2      426.35      504.07    107.30 o 
  21  10   2      457.91      393.05    112.24 o 
  22  10   2        2.76        8.26    110.26 o 
  23  10   2      371.68      449.85    126.11 o 
  24  10   2      582.36      682.17    137.78 o 
  25  10   2      558.21      559.30    138.59 o 
  26  10   2      399.21      522.44    152.40 o 
  27  10   2      553.21      670.12    157.48 o 
   1  11   2     3942.53     4260.78    102.93 o 
   2  11   2     5424.64     5908.55    162.48 o 
   3  11   2    11429.26    12023.12    540.65 o 
   4  11   2    10952.20    11779.38    558.27 o 
   5  11   2    10404.83    10493.43    604.27 o 
   6  11   2     4955.99     5078.38    338.93 o 
   7  11   2     5446.79     5370.77    509.27 o 
   8  11   2      954.92     1140.36     85.11 o 
   9  11   2     3716.64     2982.86    407.77 o 
  10  11   2     1515.90     1369.61    112.45 o 
  11  11   2     3370.97     3495.04    239.76 o 
  12  11   2     5334.23     5472.08    381.43 o 
  13  11   2    10226.58     9485.89    572.35 o 
  14  11   2      341.77      270.40     84.76 o 
  15  11   2     1241.48     1069.25    105.38 o 
  16  11   2      251.48      265.86     99.38 o 
  17  11   2     1298.47     1291.77    109.01 o 
  18  11   2        4.10       40.18     93.68 o 
  19  11   2       19.54       43.40    103.45 o 
  20  11   2      689.92      746.85    120.28 o 
  21  11   2     1222.83     1059.90    121.56 o 
  22  11   2     1643.20     1642.49    143.05 o 
  23  11   2       17.90      127.82    118.15 o 
  24  11   2      437.41      485.61    135.80 o 
  25  11   2        0.36        5.38    166.10 o 
  26  11   2      456.30      481.80    183.98 o 
  27  11   2       39.50       22.61    193.66 o 
   0  12   2     4157.08     4927.71    149.28 o 
   1  12   2     9448.39    10552.63    187.51 o 
   2  12   2      933.82     1061.43     59.76 o 
   3  12   2    10513.94    10220.03    398.99 o 
   4  12   2     3260.66     3517.46    184.67 o 
   5  12   2     2201.39     2180.60    134.82 o 
   6  12   2     2025.75     2109.98    100.65 o 
   7  12   2     4641.12     4914.16    392.17 o 
   8  12   2      211.02      203.76     57.50 o 
   9  12   2     2030.42     2105.39     82.94 o 
  10  12   2     2556.04     2320.49     90.86 o 
  11  12   2     1883.59     1915.61     79.50 o 
  12  12   2     3041.00     2762.07    131.80 o 
  13  12   2        1.73        6.73     82.00 o 
  14  12   2     5416.77     5029.96    157.94 o 
  15  12   2       20.23       56.53     88.19 o 
  16  12   2      108.60      141.63     96.52 o 
  17  12   2      271.19      243.94    101.50 o 
  18  12   2     2793.55     2792.46    155.31 o 
  19  12   2      152.53      157.90    101.94 o 
  20  12   2     1219.98     1174.03    129.72 o 
  21  12   2      908.05      893.14    134.30 o 
  22  12   2      107.42      196.01    120.78 o 
  23  12   2      385.47      255.13    172.74 o 
  24  12   2       35.30       97.95    170.69 o 
  25  12   2      113.84      125.04    182.71 o 
  26  12   2       44.08       30.84    191.99 o 
   1  13   2     1431.81     1863.78     71.96 o 
   2  13   2     5174.94     5388.74    105.70 o 
   3  13   2       27.45        6.58     56.84 o 
   4  13   2     8494.08     8619.04    199.60 o 
   5  13   2     2082.06     2064.39    102.54 o 
   6  13   2     6052.96     5703.46    357.52 o 
   7  13   2     3926.71     3804.16    180.13 o 
   8  13   2      172.78      118.73     60.91 o 
   9  13   2     5755.35     5501.96    180.99 o 
  10  13   2     1130.02     1191.75     79.27 o 
  11  13   2     2142.99     2181.87    173.22 o 
  12  13   2        3.75        7.39     69.40 o 
  13  13   2     1743.00     1738.36    126.87 o 
  14  13   2     2164.33     1931.97    115.02 o 
  15  13   2     1352.18     1186.98    116.14 o 
  16  13   2      381.11      300.35     97.49 o 
  17  13   2      831.41      955.71    118.38 o 
  18  13   2      742.54      766.41    121.32 o 
  19  13   2      490.67      601.70    131.59 o 
  20  13   2      458.29      587.47    155.62 o 
  21  13   2     1236.06     1538.58    206.94 o 
  22  13   2     1224.98     1151.05    179.25 o 
  23  13   2      346.96      460.62    184.45 o 
  24  13   2      755.22      662.04    190.80 o 
  25  13   2        1.37       98.56    190.04 o 
   0  14   2      189.82      249.33     75.49 o 
   1  14   2     3134.38     3621.13     59.73 o 
   2  14   2       20.18       29.00     63.16 o 
   3  14   2     4627.88     4809.90    117.04 o 
   4  14   2     5574.39     5894.78    222.42 o 
   5  14   2       54.84      104.68     71.08 o 
   6  14   2     1473.17     1556.99    117.81 o 
   7  14   2      450.86      560.38     88.03 o 
   8  14   2     4149.27     3820.19    163.47 o 
   9  14   2      485.29      564.26     96.50 o 
  10  14   2      387.45      292.16     71.88 o 
  11  14   2     3480.88     3523.93    222.39 o 
  12  14   2     1677.89     1664.73     89.35 o 
  13  14   2      921.65     1017.35    103.93 o 
  14  14   2     1717.10     1699.74    124.28 o 
  15  14   2      133.04      125.13    100.63 o 
  16  14   2      112.33      167.08    103.53 o 
  17  14   2        1.38       57.79    135.16 o 
  18  14   2      680.31      674.71    147.50 o 
  19  14   2       14.35      128.56    144.62 o 
  20  14   2      534.41      651.37    165.68 o 
  21  14   2      540.12      744.79    183.42 o 
  22  14   2      395.68      296.54    169.54 o 
  23  14   2      100.91      248.75    180.68 o 
  24  14   2      128.11      147.80    188.40 o 
  25  14   2       30.90      101.13    204.17 o 
   1  15   2       39.65        5.30     86.45 o 
   2  15   2     1295.16     1241.49    106.41 o 
   3  15   2       58.77      122.71     71.83 o 
   4  15   2     3768.64     4244.03    241.49 o 
   5  15   2     2671.22     2838.08    120.66 o 
   6  15   2      161.80      147.56     81.65 o 
   7  15   2     8292.29     8228.18    395.64 o 
   8  15   2     2341.85     2465.34    108.76 o 
   9  15   2     8199.54     8134.26    412.56 o 
  10  15   2      233.66      246.72     75.37 o 
  11  15   2     1458.93     1422.58    118.65 o 
  12  15   2      154.61      295.76     82.43 o 
  13  15   2      437.28      530.84    142.99 o 
  14  15   2      297.66      245.08    131.13 o 
  15  15   2     1131.49     1078.01    150.49 o 
  16  15   2      242.35      232.78    147.19 o 
  17  15   2     1464.72     1559.13    164.67 o 
  18  15   2      300.57      239.88    151.63 o 
  19  15   2      348.34      206.01    164.95 o 
  20  15   2     2305.16     2256.35    209.00 o 
  21  15   2        6.97       24.03    161.37 o 
  22  15   2       94.09      145.32    179.07 o 
  23  15   2      100.27       15.46    184.73 o 
  24  15   2       56.58      199.18    184.41 o 
   0  16   2     5991.33     5801.75    260.38 o 
   1  16   2      162.23      253.80     95.85 o 
   2  16   2       66.01       93.44    103.48 o 
   3  16   2     2603.04     2790.30    127.01 o 
   4  16   2     1422.77     1403.18     96.24 o 
   5  16   2     3189.53     2896.62    123.17 o 
   6  16   2      511.48      484.18     91.85 o 
   7  16   2       43.61       37.12     86.17 o 
   8  16   2       98.03       79.16     74.61 o 
   9  16   2      331.06      200.66     79.24 o 
  10  16   2     1983.72     1736.95    141.73 o 
  11  16   2     1016.55      869.29    136.31 o 
  12  16   2    11539.21    10160.59    400.36 o 
  13  16   2       15.94       19.90    132.65 o 
  14  16   2     1683.30     1444.86    160.23 o 
  15  16   2       40.74        1.49    127.20 o 
  16  16   2       10.66        3.41    133.32 o 
  17  16   2      308.07      325.05    160.30 o 
  18  16   2       94.49       81.85    153.59 o 
  19  16   2        2.41       51.91    164.14 o 
  20  16   2      608.74      619.89    179.33 o 
  21  16   2       92.93       76.69    171.92 o 
  22  16   2      274.22      290.15    187.72 o 
  23  16   2      220.38      171.63    202.79 o 
   1  17   2       37.49       27.43    104.45 o 
   2  17   2      469.09      477.69    132.15 o 
   3  17   2     1011.84     1085.36    157.11 o 
   4  17   2     9552.29    10650.64    433.64 o 
   5  17   2      343.88      371.02    112.05 o 
   6  17   2     1260.88     1290.72    104.31 o 
   7  17   2      641.48      424.82    165.92 o 
   8  17   2       75.76       24.24    115.67 o 
   9  17   2     4728.41     4679.60    334.28 o 
  10  17   2        1.23       64.36    121.37 o 
  11  17   2     6652.12     6213.34    202.75 o 
  12  17   2      389.33      430.32    136.35 o 
  13  17   2     3049.37     2754.02    190.97 o 
  14  17   2       35.98        0.00    136.31 o 
  15  17   2     2134.77     2056.71    188.08 o 
  16  17   2     1796.92     1853.32    182.38 o 
  17  17   2      873.94      958.83    175.55 o 
  18  17   2      262.77      307.11    167.77 o 
  19  17   2     1606.94     1749.93    206.87 o 
  20  17   2      178.14      374.71    190.85 o 
  21  17   2      518.25      747.94    200.42 o 
  22  17   2       53.96       73.78    191.43 o 
   0  18   2     1011.80     1130.59    176.20 o 
   1  18   2      965.81      974.50    116.95 o 
   2  18   2      839.43      764.20    122.22 o 
   3  18   2       41.26       34.61    117.37 o 
   4  18   2       23.71        0.98    165.43 o 
   5  18   2      320.52      202.63    179.13 o 
   6  18   2       40.23        1.96    172.28 o 
   7  18   2       79.11       92.01    178.15 o 
   8  18   2      112.18      141.94    188.92 o 
   9  18   2      552.62      440.61    136.10 o 
  10  18   2      729.62      671.80    145.49 o 
  11  18   2      321.22      352.73    163.96 o 
  12  18   2     2591.18     2182.52    192.77 o 
  13  18   2      165.75       84.95    145.50 o 
  14  18   2     1028.36     1128.02    169.46 o 
  15  18   2      189.34      236.59    164.80 o 
  16  18   2        0.58        0.98    162.61 o 
  17  18   2      110.78       58.25    165.69 o 
  18  18   2      326.54      368.87    186.95 o 
  19  18   2       24.80      106.11    187.07 o 
  20  18   2      462.51      861.45    198.20 o 
   1  19   2      496.98      444.41    183.05 o 
   2  19   2      403.17      574.60    178.15 o 
   3  19   2      206.19      223.18    178.15 o 
   4  19   2      682.92      505.10    185.98 o 
   5  19   2     1226.26     1596.53    263.32 o 
   6  19   2      304.54      510.97    207.52 o 
   7  19   2     2514.74     2816.20    293.66 o 
   8  19   2      832.74     1109.06    220.25 o 
   9  19   2     1972.05     1832.44    292.68 o 
  10  19   2     1474.15     1247.08    235.91 o 
  11  19   2     2913.65     2248.46    304.43 o 
  12  19   2       88.35      180.02    140.46 o 
  13  19   2     3032.31     3055.29    222.55 o 
  14  19   2       68.82       18.24    155.18 o 
  15  19   2     1334.04     1427.72    195.28 o 
  16  19   2        6.44       98.71    172.89 o 
  17  19   2      858.35      709.71    187.27 o 
  18  19   2        0.78       29.97    186.70 o 
  19  19   2     1579.03     1609.62    211.68 o 
   3  20   2      602.05      456.15    186.96 o 
   4  20   2      913.44      881.96    202.63 o 
   5  20   2        6.25       79.29    190.88 o 
   6  20   2     1188.45     1204.99    231.01 o 
   7  20   2       37.28       68.52    200.67 o 
   8  20   2      504.01      604.94    214.37 o 
   9  20   2        1.42      261.36    218.29 o 
  10  20   2       35.66       88.10    219.27 o 
  11  20   2      117.46      164.45    228.08 o 
  12  20   2      230.83      251.57    234.93 o 
  13  20   2      237.44      495.31    253.53 o 
  14  20   2     1747.97     1689.53    279.96 o 
  15  20   2      199.63       21.54    255.48 o 
  16  20   2      464.66      223.72    179.69 o 
  17  20   2      439.51      307.04    283.87 o 
  18  20   2      602.84      774.31    197.25 o 
   7  21   2      567.08      575.57    219.27 o 
   8  21   2       23.44       84.18    213.39 o 
   9  21   2      537.66      593.19    231.99 o 
  10  21   2       79.59        6.85    220.25 o 
  11  21   2     1529.02     1954.80    279.96 o 
  12  21   2      204.33      177.18    246.67 o 
  13  21   2     2082.63     1871.60    300.51 o 
  14  21   2      767.33      771.35    274.08 o 
  15  21   2     1869.82     1853.00    313.24 o 
  16  21   2       35.74      265.27    279.96 o 
  11  22   2       75.84        0.00    244.72 o 
  12  22   2      872.48      788.97    271.15 o 
  13  22   2       45.76        1.96    259.40 o 
  14  22   2       89.78       35.24    256.46 o 
   1   0   3     1383.80     2769.93     95.44 o 
   2   0   3     7722.71     7547.97    108.16 o 
   3   0   3     6354.62     6685.38     96.82 o 
   4   0   3    10569.55    13964.23    136.66 o 
   5   0   3     2863.97     3122.71    145.56 o 
   6   0   3    30626.96    28906.49    475.43 o 
   7   0   3    11633.11    10933.59    242.11 o 
   8   0   3      165.59      200.22     89.72 o 
   9   0   3     6138.56     6100.32    122.21 o 
  10   0   3      739.89      671.68     58.11 o 
  11   0   3     7832.60     7737.26    222.81 o 
  12   0   3      559.19      586.07     75.97 o 
  13   0   3    13670.38    12459.31    417.67 o 
  14   0   3    17590.71    17390.17    710.76 o 
  15   0   3    22259.29    19614.56    912.74 o 
  16   0   3    10832.80    10008.36    453.00 o 
  17   0   3    11355.84    10326.38    448.45 o 
  18   0   3     5705.91     5313.84    391.20 o 
  19   0   3    14163.29    13443.85    734.40 o 
  20   0   3      182.74      211.58    110.64 o 
  21   0   3     4644.82     4253.40    220.26 o 
  22   0   3      428.30      506.06    128.02 o 
  23   0   3     3584.31     3258.98    212.84 o 
  24   0   3      205.18      147.42    129.58 o 
  25   0   3      137.96       98.42    145.33 o 
  26   0   3      509.09      683.45    178.09 o 
  27   0   3      167.66      232.68    159.98 o 
  28   0   3     1164.74     1410.20    202.79 o 
  29   0   3      184.81      281.87    190.50 o 
   0   1   3     2572.20     2924.31    293.15 o 
   1   1   3    42971.59    51259.71   2164.33 o 
   2   1   3    31591.42    44118.52   1858.53 o 
   3   1   3    35767.21    46416.66   1442.00 o 
   4   1   3    14041.89    16507.18    385.28 o 
   5   1   3      173.85      214.52     20.71 o 
   6   1   3    10742.66    12619.03    192.62 o 
   7   1   3      939.62     1309.92     52.57 o 
   8   1   3       71.79      191.61     28.31 o 
   9   1   3     1738.99     2669.05     52.16 o 
  10   1   3    18362.65    17648.32    123.79 o 
  11   1   3      821.30      833.51     38.38 o 
  12   1   3     7452.47     6649.38    123.08 o 
  13   1   3      628.05      498.23     49.01 o 
  14   1   3     6069.67     5750.67     84.27 o 
  15   1   3     2466.44     2215.53     77.93 o 
  16   1   3      395.61      312.14     47.67 o 
  17   1   3      792.89      855.33     71.13 o 
  18   1   3     2722.28     2492.77    112.26 o 
  19   1   3     1783.66     1834.26    100.64 o 
  20   1   3      402.47      436.42     77.00 o 
  21   1   3        2.73       37.32     72.78 o 
  22   1   3       37.14      116.29     90.34 o 
  23   1   3      420.77      557.95     91.98 o 
  24   1   3      818.92      833.02    112.93 o 
  25   1   3      341.48      346.96    106.46 o 
  26   1   3      369.80      418.32    116.34 o 
  27   1   3       73.32       66.61    115.02 o 
  28   1   3       83.38      176.83    122.32 o 
  29   1   3       10.56      130.15    131.72 o 
   1   2   3      196.59      403.72     22.70 o 
   2   2   3     6660.18     6636.30    186.60 o 
   3   2   3    34202.94    39215.96    907.76 o 
   4   2   3      178.27      200.93     27.84 o 
   5   2   3    61139.19    70490.96   1779.11 o 
   6   2   3      538.60      367.57     30.28 o 
   7   2   3    62104.30    66829.98   1449.94 o 
   8   2   3      127.46       96.72     52.39 o 
   9   2   3    17807.04    17805.58    319.70 o 
  10   2   3    20588.01    19818.54    486.93 o 
  11   2   3    39634.06    38347.13    765.65 o 
  12   2   3    18432.51    18285.64    698.95 o 
  13   2   3    11129.30    10583.04    400.11 o 
  14   2   3     2955.67     2836.73    122.36 o 
  15   2   3     5497.97     4888.41    164.84 o 
  16   2   3     1812.51     1603.09     64.26 o 
  17   2   3     3712.37     3407.56     98.70 o 
  18   2   3      989.91     1095.62     69.66 o 
  19   2   3     2557.02     2341.02     86.90 o 
  20   2   3     3023.72     2931.57    108.29 o 
  21   2   3     2303.82     2376.53     91.21 o 
  22   2   3     3536.12     3734.76    137.84 o 
  23   2   3      614.77      700.84     85.40 o 
  24   2   3      454.74      557.53    100.39 o 
  25   2   3       41.61      188.12    102.44 o 
  26   2   3      263.14      297.19    116.10 o 
  27   2   3       90.89      100.13    110.52 o 
  28   2   3      974.52     1192.63    139.52 o 
  29   2   3      199.66      188.65    126.34 o 
   0   3   3    18797.13    27382.38    495.31 o 
   1   3   3     8657.74    11024.39    129.76 o 
   2   3   3      166.84      232.58     25.19 o 
   3   3   3     1234.20     1391.08     52.26 o 
   4   3   3     1229.41     1064.15     36.70 o 
   5   3   3     4564.84     4365.29    129.65 o 
   6   3   3     7577.93     7722.35    288.55 o 
   7   3   3     3136.77     3537.46     83.97 o 
   8   3   3      367.32      404.61     34.99 o 
   9   3   3    26751.84    25519.60    968.74 o 
  10   3   3     5962.67     6651.48    249.65 o 
  11   3   3     3195.36     3143.76    165.06 o 
  12   3   3    21961.30    20477.63    781.94 o 
  13   3   3      128.23       74.15     53.76 o 
  14   3   3     4921.95     4596.55    152.53 o 
  15   3   3       27.94       79.50     50.28 o 
  16   3   3        4.99      162.06     63.67 o 
  17   3   3       55.26      128.31     64.57 o 
  18   3   3     2656.79     2486.63    114.36 o 
  19   3   3      775.49      775.03     69.57 o 
  20   3   3     8015.77     7968.87    370.30 o 
  21   3   3      586.59      613.22     75.46 o 
  22   3   3      565.65      735.18     85.09 o 
  23   3   3     1513.66     1710.06     98.59 o 
  24   3   3       35.75       71.52     85.74 o 
  25   3   3      167.34      210.26     93.45 o 
  26   3   3      668.95      593.37    116.44 o 
  27   3   3      453.89      682.40    124.72 o 
  28   3   3      109.20      219.40    123.20 o 
  29   3   3      132.25      155.65    122.51 o 
   1   4   3      466.18      539.61     21.26 o 
   2   4   3    45821.54    52933.36   1483.77 o 
   3   4   3       28.06       58.32     45.32 o 
   4   4   3    32933.28    34005.57   1063.75 o 
   5   4   3       39.38      153.52     51.34 o 
   6   4   3     6529.62     6881.13    201.29 o 
   7   4   3      401.69      552.63     55.91 o 
   8   4   3    10360.09    11232.50    267.03 o 
   9   4   3     3329.22     2769.91    120.18 o 
  10   4   3     1288.41     1225.22    132.10 o 
  11   4   3     4603.92     4501.84    161.50 o 
  12   4   3     1062.54      995.40     79.69 o 
  13   4   3    19861.57    16674.22    599.68 o 
  14   4   3     4110.99     3564.57    173.78 o 
  15   4   3    17504.93    15030.15    490.73 o 
  16   4   3     7979.86     7055.74    252.26 o 
  17   4   3    14838.67    12924.06    478.38 o 
  18   4   3     2016.84     1963.52    103.24 o 
  19   4   3     7843.21     7240.82    319.32 o 
  20   4   3      202.15      317.58     73.03 o 
  21   4   3      915.77      799.38     84.76 o 
  22   4   3      731.59      773.79     82.65 o 
  23   4   3      178.40      176.77     84.90 o 
  24   4   3      203.93      199.76     83.25 o 
  25   4   3      174.45      220.11     91.25 o 
  26   4   3      203.56      215.31     97.26 o 
  27   4   3      266.69      341.74    118.09 o 
  28   4   3      173.97      214.09    125.44 o 
  29   4   3        7.34       76.89    125.05 o 
   0   5   3      240.03      212.07     60.66 o 
   1   5   3    25389.15    26741.96    690.86 o 
   2   5   3     3012.37     3840.81     47.89 o 
   3   5   3     8173.93     8619.47    447.44 o 
   4   5   3     1165.09     1194.11     38.01 o 
   5   5   3     5168.93     6412.25    406.29 o 
   6   5   3     8589.34     9842.96    453.86 o 
   7   5   3     2179.62     2284.54    156.83 o 
   8   5   3     4565.81     4880.09    324.41 o 
   9   5   3     1044.77     1033.44     42.02 o 
  10   5   3       51.32       62.58     36.95 o 
  11   5   3        6.03        9.37     43.21 o 
  12   5   3     2327.99     1793.56     96.92 o 
  13   5   3     5329.57     5308.68    325.50 o 
  14   5   3      226.50      202.20     40.67 o 
  15   5   3     2378.46     2341.49    118.83 o 
  16   5   3        8.17       21.94     65.97 o 
  17   5   3     3789.23     3628.83    185.87 o 
  18   5   3     2495.03     2041.11    105.85 o 
  19   5   3      442.09      387.05     72.63 o 
  20   5   3     1423.20     1506.10    105.17 o 
  21   5   3      672.75      718.71     85.00 o 
  22   5   3      132.20      180.86     80.29 o 
  23   5   3      159.63      143.84     84.45 o 
  24   5   3       82.70       70.86     84.42 o 
  25   5   3       43.22      134.94     89.50 o 
  26   5   3      619.39      612.76    108.14 o 
  27   5   3       54.99      123.70    114.03 o 
  28   5   3        0.07       92.14    115.58 o 
  29   5   3      179.52      181.18    148.31 o 
   1   6   3       70.18       45.30     26.18 o 
   2   6   3     9703.00     9454.21    607.96 o 
   3   6   3     8209.20     8805.49    570.33 o 
   4   6   3    10770.25    10893.53    607.48 o 
   5   6   3      185.78      191.55     52.47 o 
   6   6   3      114.36      115.38     30.90 o 
   7   6   3    19098.61    18935.16    970.75 o 
   8   6   3    17242.04    18481.50   1053.90 o 
   9   6   3    39162.09    39757.74   2127.48 o 
  10   6   3    14249.92    13916.22    932.60 o 
  11   6   3    15756.82    14019.54    620.92 o 
  12   6   3      700.10      580.04     81.05 o 
  13   6   3     7362.95     6582.07    356.04 o 
  14   6   3       12.94       15.28     56.06 o 
  15   6   3     2621.32     2537.06    134.28 o 
  16   6   3       14.39       29.83     63.41 o 
  17   6   3     2117.42     2064.23    153.44 o 
  18   6   3      109.00       77.01     69.01 o 
  19   6   3      478.65      505.16     75.90 o 
  20   6   3     1816.36     1761.55     85.67 o 
  21   6   3     1191.01     1366.21     86.98 o 
  22   6   3     2669.70     2683.14    116.59 o 
  23   6   3      132.04      235.46     83.28 o 
  24   6   3      643.15      649.84     92.24 o 
  25   6   3      181.60      309.49     95.94 o 
  26   6   3      105.70      155.94    111.43 o 
  27   6   3        1.86       51.07    138.55 o 
  28   6   3      440.89      526.15    159.87 o 
   0   7   3      922.30      488.08    261.85 o 
   1   7   3     1395.62     1429.17    118.82 o 
   2   7   3      674.53      881.79    197.54 o 
   3   7   3     6754.60     8009.71    978.57 o 
   4   7   3     6163.45     6000.98    546.46 o 
   5   7   3     7291.53     6772.07    559.90 o 
   6   7   3    10802.55    10586.78    643.71 o 
   7   7   3     1625.56      986.94     67.03 o 
   8   7   3      174.12      126.73     36.86 o 
   9   7   3      460.80      332.41     35.86 o 
  10   7   3     1663.06     1419.40     74.19 o 
  11   7   3      207.33      224.97     45.14 o 
  12   7   3    17549.55    15920.99   1459.94 o 
  13   7   3      671.90      516.54     79.17 o 
  14   7   3    13192.58    11811.96    714.21 o 
  15   7   3       15.95       12.06     68.68 o 
  16   7   3     1041.69      971.42     72.72 o 
  17   7   3      147.60       82.26     65.42 o 
  18   7   3     1907.41     1669.14    113.71 o 
  19   7   3     1274.64     1168.78     84.79 o 
  20   7   3       70.89       88.29     77.57 o 
  21   7   3     1041.56      983.70     84.81 o 
  22   7   3       38.00       34.85     78.40 o 
  23   7   3     2040.55     2139.07    122.86 o 
  24   7   3     1024.07     1060.79    119.45 o 
  25   7   3     2023.93     2031.12    133.68 o 
  26   7   3      846.00      839.60    153.82 o 
  27   7   3     1492.73     1719.86    163.75 o 
  28   7   3       37.36       95.95    154.34 o 
   1   8   3      247.42      227.74     39.04 o 
   2   8   3     2423.67     1999.40    276.27 o 
   3   8   3      935.53     1122.36    278.81 o 
   4   8   3     9492.27     9217.94   1030.42 o 
   5   8   3     4358.95     5283.17    315.81 o 
   6   8   3    12440.68    12838.42   1231.23 o 
   7   8   3      734.36      929.33    103.73 o 
   8   8   3     1998.64     2131.23     56.16 o 
   9   8   3     4470.03     4211.18    288.29 o 
  10   8   3        2.23        7.08     45.60 o 
  11   8   3     1602.39     1553.10    119.68 o 
  12   8   3       81.48      138.87     47.17 o 
  13   8   3    13835.88    12997.15    892.65 o 
  14   8   3      966.57      909.20     64.66 o 
  15   8   3    21380.00    19450.54   1089.89 o 
  16   8   3       97.70      138.69     69.58 o 
  17   8   3    15779.49    14520.63    732.72 o 
  18   8   3     2631.75     2338.90    123.00 o 
  19   8   3     2381.38     2440.00    120.50 o 
  20   8   3        6.81       71.90     81.20 o 
  21   8   3      236.00      229.35    107.91 o 
  22   8   3     1780.15     1774.15    115.30 o 
  23   8   3      509.45      593.23    111.84 o 
  24   8   3      110.65      171.45    104.91 o 
  25   8   3      981.31     1044.68    128.25 o 
  26   8   3      159.76      166.00    143.32 o 
  27   8   3       30.79       81.08    142.77 o 
  28   8   3      924.98     1238.03    216.82 o 
   0   9   3     7731.95     6267.13    806.59 o 
   1   9   3    34995.43    34316.82   2269.45 o 
   2   9   3     9468.63    10256.97   1402.46 o 
   3   9   3    18970.91    17171.07   2118.08 o 
   4   9   3     2840.61     2735.37    256.00 o 
   5   9   3     3839.09     3333.89    502.54 o 
   6   9   3       18.55       11.17     49.71 o 
   7   9   3     6306.39     6110.32    760.40 o 
   8   9   3      523.35      527.52     54.40 o 
   9   9   3      164.86      254.69     48.58 o 
  10   9   3     3998.68     4080.81    212.52 o 
  11   9   3      662.67      677.82     59.07 o 
  12   9   3    13351.66    12388.92    675.58 o 
  13   9   3      846.85      774.71    104.55 o 
  14   9   3     5489.81     5177.39    239.48 o 
  15   9   3     1345.31     1126.17    100.48 o 
  16   9   3      198.32      197.64     69.32 o 
  17   9   3       69.58       98.57     98.30 o 
  18   9   3     2965.91     2913.49    189.05 o 
  19   9   3      483.30      361.76    109.14 o 
  20   9   3      325.86      398.12    114.33 o 
  21   9   3       60.18       67.89    106.79 o 
  22   9   3      169.12      210.90    118.45 o 
  23   9   3      628.38      596.11    106.70 o 
  24   9   3       77.13      137.80    109.36 o 
  25   9   3      483.47      362.26    136.93 o 
  26   9   3       63.98      100.24    139.14 o 
  27   9   3       17.41       69.95    147.09 o 
   1  10   3     1978.89     2141.21     87.74 o 
   2  10   3     9724.44     9098.74    723.97 o 
   3  10   3     2316.66     1931.20    275.51 o 
   4  10   3     7656.31     7597.81    728.20 o 
   5  10   3     6051.04     5564.16    706.87 o 
   6  10   3     2698.69     2755.13    183.98 o 
   7  10   3     9122.43     8443.88    890.78 o 
   8  10   3       31.97       39.96     58.78 o 
   9  10   3    13038.09    13074.66    810.28 o 
  10  10   3     3229.89     3136.91    226.84 o 
  11  10   3    11114.01    11259.61    611.30 o 
  12  10   3     1006.50     1061.43    109.16 o 
  13  10   3     3260.23     3100.45    174.51 o 
  14  10   3       80.71       36.65     86.92 o 
  15  10   3       12.54       91.25     88.16 o 
  16  10   3     1630.39     1889.65    139.56 o 
  17  10   3       67.85       29.44     94.91 o 
  18  10   3     2221.24     1949.88    150.50 o 
  19  10   3       13.88       30.48     97.00 o 
  20  10   3      260.45      144.22    108.91 o 
  21  10   3     4059.61     4345.09    185.12 o 
  22  10   3     1833.79     1822.83    148.36 o 
  23  10   3     1207.92     1340.92    141.50 o 
  24  10   3      726.25      586.80    114.57 o 
  25  10   3       16.07       69.61    129.42 o 
  26  10   3       64.33      141.90    147.63 o 
  27  10   3       18.68       42.25    150.31 o 
   0  11   3       31.37       16.14     52.95 o 
   1  11   3     2193.91     2224.22     59.27 o 
   2  11   3     1803.83     1867.62     60.87 o 
   3  11   3     4522.96     4887.92    274.92 o 
   4  11   3     4449.72     3927.15    223.82 o 
   5  11   3     7232.41     7718.89    623.98 o 
   6  11   3     7503.72     7927.27    725.52 o 
   7  11   3     6932.23     7153.45    520.07 o 
   8  11   3     3989.15     4236.91    313.97 o 
   9  11   3     2290.79     2425.58    125.18 o 
  10  11   3     2055.32     2030.47     95.09 o 
  11  11   3      254.61      171.61     72.21 o 
  12  11   3     2902.75     2750.50    167.28 o 
  13  11   3      404.99      497.35     80.43 o 
  14  11   3     1397.02     1315.49    106.68 o 
  15  11   3       83.41       66.69     91.07 o 
  16  11   3       12.49       16.80     93.86 o 
  17  11   3       57.78      118.93     99.09 o 
  18  11   3      194.06      208.75    104.46 o 
  19  11   3     1769.14     1747.21    131.84 o 
  20  11   3        9.62       35.04    117.16 o 
  21  11   3     2296.37     2285.61    158.46 o 
  22  11   3      233.45      138.28    123.22 o 
  23  11   3     2891.47     2851.99    174.53 o 
  24  11   3      491.87      440.82    138.48 o 
  25  11   3     1593.32     1852.83    167.36 o 
  26  11   3      974.24     1215.40    167.97 o 
   1  12   3      679.68      738.74     47.77 o 
   2  12   3     6138.83     6297.38    261.33 o 
   3  12   3      152.40      152.65     59.90 o 
   4  12   3     8365.45     8094.10    520.08 o 
   5  12   3      687.71      736.73     71.83 o 
   6  12   3      286.64      215.02     65.75 o 
   7  12   3        1.36      138.72     66.69 o 
   8  12   3       29.66        3.96     78.92 o 
   9  12   3       10.08       68.03     61.96 o 
  10  12   3     1525.70     1458.55    128.43 o 
  11  12   3     1165.49     1162.41     73.75 o 
  12  12   3      187.07      150.95     71.56 o 
  13  12   3     3538.35     3508.03    228.54 o 
  14  12   3      194.95      225.77     92.64 o 
  15  12   3     1894.57     1820.87    272.98 o 
  16  12   3     1208.02     1143.27    117.12 o 
  17  12   3     1113.94     1131.75    119.88 o 
  18  12   3       18.27      157.21    106.38 o 
  19  12   3     3435.07     3044.68    190.90 o 
  20  12   3      325.34      495.84    117.20 o 
  21  12   3     1051.71      904.63    143.51 o 
  22  12   3      365.17      343.02    130.71 o 
  23  12   3      871.88      808.50    145.07 o 
  24  12   3       15.37       52.61    138.28 o 
  25  12   3      158.93      179.17    188.71 o 
  26  12   3      218.59      313.52    196.55 o 
   0  13   3     1304.18     1449.29    156.13 o 
   1  13   3    24440.33    26223.54    422.07 o 
   2  13   3     2503.11     2157.85    107.82 o 
   3  13   3     9435.49     9274.59    397.12 o 
   4  13   3      136.87      191.41     71.01 o 
   5  13   3     4612.93     4837.43    328.12 o 
   6  13   3     1444.29     1491.40     96.30 o 
   7  13   3     2891.87     2435.27    183.46 o 
   8  13   3      337.31      342.58     78.41 o 
   9  13   3        3.37        8.16     70.11 o 
  10  13   3      678.72      704.24     77.29 o 
  11  13   3        7.60       36.55     70.13 o 
  12  13   3     4559.56     4613.29    245.70 o 
  13  13   3      195.17      134.92     81.15 o 
  14  13   3     1995.70     1851.53    157.47 o 
  15  13   3      365.82      383.76     98.39 o 
  16  13   3       27.61       44.45     95.14 o 
  17  13   3     2548.62     2437.01    149.32 o 
  18  13   3     1998.68     1953.11    177.95 o 
  19  13   3     3569.16     3866.18    234.03 o 
  20  13   3     5336.74     5484.16    207.17 o 
  21  13   3     1407.93     1396.42    145.83 o 
  22  13   3      736.42      670.68    176.49 o 
  23  13   3      323.08      399.51    185.14 o 
  24  13   3       10.29       78.02    170.49 o 
  25  13   3      459.99      689.36    197.21 o 
   1  14   3      102.09      137.28     62.33 o 
   2  14   3     2172.71     2344.32    133.60 o 
   3  14   3      464.19      467.72     68.71 o 
   4  14   3     2558.61     2362.39     88.29 o 
   5  14   3     1125.46     1066.79     83.31 o 
   6  14   3       76.71      105.08     72.62 o 
   7  14   3     5757.74     5662.85    365.90 o 
   8  14   3      863.28      887.47    119.38 o 
   9  14   3     2550.80     3010.54    178.30 o 
  10  14   3     3721.03     3939.00    231.99 o 
  11  14   3     2629.84     2903.66    196.53 o 
  12  14   3     1062.18     1086.86     94.91 o 
  13  14   3       16.44       69.67     80.23 o 
  14  14   3      179.61      152.76     96.32 o 
  15  14   3       74.76       58.79     97.82 o 
  16  14   3       60.26        6.47    109.08 o 
  17  14   3      114.39       72.10    107.17 o 
  18  14   3      145.03      212.85    117.76 o 
  19  14   3      779.63      694.16    122.10 o 
  20  14   3      640.48      559.60    156.42 o 
  21  14   3      430.18      311.01    179.61 o 
  22  14   3     1130.13     1162.00    195.46 o 
  23  14   3      171.72       51.46    181.08 o 
  24  14   3      283.49      254.08    182.96 o 
   0  15   3      230.20      180.11    141.94 o 
   1  15   3     1071.20     1086.63    323.03 o 
   2  15   3      436.01      539.14    109.14 o 
   3  15   3     1223.01     1271.48    114.48 o 
   4  15   3     4973.53     4744.28    157.42 o 
   5  15   3     3368.11     3437.09    131.17 o 
   6  15   3     3896.50     3519.18    203.53 o 
   7  15   3     3286.95     3352.18    172.71 o 
   8  15   3      832.41      700.33     95.18 o 
   9  15   3     3353.91     3680.45    221.40 o 
  10  15   3        8.97        1.23     75.50 o 
  11  15   3     1068.28     1109.34     93.01 o 
  12  15   3      641.10      726.50     88.79 o 
  13  15   3      341.01      306.82     87.72 o 
  14  15   3     1167.99     1156.57    110.49 o 
  15  15   3       20.55       64.11    105.50 o 
  16  15   3      379.67      403.99    109.35 o 
  17  15   3      703.96      707.22    161.26 o 
  18  15   3      282.06      256.55    169.37 o 
  19  15   3      793.84      566.54    179.26 o 
  20  15   3        3.14       34.56    158.76 o 
  21  15   3      779.83      753.90    199.69 o 
  22  15   3      147.71      146.61    183.06 o 
  23  15   3     1688.56     1958.26    217.28 o 
   1  16   3      639.00      513.42    113.51 o 
   2  16   3     2360.67     2651.34    164.04 o 
   3  16   3      750.74      696.41    120.43 o 
   4  16   3      617.82      836.20    116.75 o 
   5  16   3     2142.72     2111.71    172.63 o 
   6  16   3     2509.48     2545.15    110.83 o 
   7  16   3      158.05      147.65     92.26 o 
   8  16   3       47.16       71.63     87.54 o 
   9  16   3       49.55       68.57     82.08 o 
  10  16   3      797.05      741.88     90.69 o 
  11  16   3       55.76      107.50     86.27 o 
  12  16   3      106.37       44.32     88.55 o 
  13  16   3      424.79      289.51    139.37 o 
  14  16   3      911.04      853.76    148.05 o 
  15  16   3      739.60      621.88    145.05 o 
  16  16   3     1444.91     1083.35    167.85 o 
  17  16   3     1098.23     1240.72    185.81 o 
  18  16   3     1346.26     1142.41    183.08 o 
  19  16   3      695.72      659.02    191.96 o 
  20  16   3       34.80        7.72    181.47 o 
  21  16   3       67.93      135.49    191.35 o 
  22  16   3       39.68       66.49    177.18 o 
   0  17   3    11413.86    11562.39    366.10 o 
   1  17   3    16704.85    17778.18    284.44 o 
   2  17   3     6993.10     7400.14    218.34 o 
   3  17   3    10666.53    10950.45    241.37 o 
   4  17   3       85.16       94.43    122.86 o 
   5  17   3     1883.65     1709.70    142.46 o 
   6  17   3      268.21      295.71    118.73 o 
   7  17   3       19.85       27.30    120.00 o 
   8  17   3      707.00      709.74    102.64 o 
   9  17   3     1902.10     1708.82    113.88 o 
  10  17   3     6322.94     5549.61    213.17 o 
  11  17   3     3439.17     3188.17    200.73 o 
  12  17   3     2864.93     2820.57    199.25 o 
  13  17   3       71.52       89.58    131.94 o 
  14  17   3      429.05      540.15    152.19 o 
  15  17   3      718.20      399.84    163.21 o 
  16  17   3      108.84       30.42    161.51 o 
  17  17   3      946.87      832.63    173.72 o 
  18  17   3     1927.51     1808.79    198.79 o 
  19  17   3      529.85      672.29    187.22 o 
  20  17   3      349.70      510.79    189.31 o 
  21  17   3      626.79      755.04    201.29 o 
   1  18   3      204.75      337.50    126.31 o 
   2  18   3      447.15      457.11    123.80 o 
   3  18   3      711.73      840.72    137.10 o 
   4  18   3      663.04      690.63    129.47 o 
   5  18   3      526.21      610.59    128.98 o 
   6  18   3      297.55      215.53    126.30 o 
   7  18   3       41.35      105.72    179.13 o 
   8  18   3       96.01       60.69    195.77 o 
   9  18   3       96.87       21.54    199.69 o 
  10  18   3     1265.46     1508.44    231.99 o 
  11  18   3      135.32      107.29    138.48 o 
  12  18   3     1308.06     1266.03    165.62 o 
  13  18   3       41.70        9.22    145.91 o 
  14  18   3       85.38       34.26    151.91 o 
  15  18   3      100.28       82.76    152.61 o 
  16  18   3        6.34        0.49    156.41 o 
  17  18   3        1.09       55.49    162.62 o 
  18  18   3       12.39        2.42    176.40 o 
  19  18   3        0.91       82.20    188.50 o 
  20  18   3      546.14      449.31    190.31 o 
   0  19   3      244.06      148.79    173.26 o 
   1  19   3      305.83      256.68    130.10 o 
   2  19   3       10.25       46.13    128.85 o 
   3  19   3      827.14      906.52    141.54 o 
   4  19   3      937.97      880.00    203.60 o 
   5  19   3     1654.03     1759.03    230.03 o 
   6  19   3     3314.12     3101.05    298.55 o 
   7  19   3     1306.39     1631.77    233.95 o 
   8  19   3      474.69      795.82    230.03 o 
   9  19   3      673.91      803.65    227.10 o 
  10  19   3      409.19      332.82    228.08 o 
  11  19   3      496.98      572.64    234.93 o 
  12  19   3     1530.11     1240.23    233.95 o 
  13  19   3       30.90        3.92    234.93 o 
  14  19   3      437.92      579.49    252.55 o 
  15  19   3       51.87       19.58    163.75 o 
  16  19   3      133.10      101.53    172.39 o 
  17  19   3        4.14       14.68    177.20 o 
  18  19   3        3.35       30.93    174.42 o 
  19  19   3       38.71       17.48    194.69 o 
   1  20   3      216.17      270.17    190.88 o 
   2  20   3      698.57      769.39    222.20 o 
   3  20   3       30.50      148.79    196.75 o 
   4  20   3      929.66      842.81    211.44 o 
   5  20   3       66.74      173.26    206.54 o 
   6  20   3        9.83       70.48    205.56 o 
   7  20   3     1605.62     1580.87    257.44 o 
   8  20   3       57.48       64.61    216.33 o 
   9  20   3     1294.88      966.14    228.08 o 
  10  20   3      473.44      463.00    246.67 o 
  11  20   3      445.14      365.12    216.33 o 
  12  20   3       36.21        5.87    235.91 o 
  13  20   3      507.63      518.80    240.80 o 
  14  20   3      596.87      311.28    265.27 o 
  15  20   3      391.84      486.50    246.67 o 
  16  20   3      831.10      698.91    262.34 o 
  17  20   3        4.95      188.92    282.89 o 
   4  21   3       16.15        0.00    208.50 o 
   5  21   3     1284.33     1394.89    248.63 o 
   6  21   3       53.55        0.98    215.35 o 
   7  21   3     1286.27     1457.53    260.38 o 
   8  21   3      298.04      210.46    239.82 o 
   9  21   3        9.72       67.54    239.82 o 
  10  21   3       57.79       57.75    216.33 o 
  11  21   3       57.51        1.96    242.76 o 
  12  21   3      127.44      245.70    261.36 o 
  13  21   3       24.75      154.66    262.34 o 
  14  21   3      134.61      176.20    270.17 o 
  15  21   3       19.94       42.09    268.21 o 
   7  22   3       31.53        4.89    232.97 o 
   8  22   3      170.50      338.69    249.61 o 
   9  22   3        2.71        0.00    243.74 o 
  10  22   3      455.99      688.14    269.19 o 
  11  22   3       73.16        4.89    259.40 o 
  12  22   3       23.57        1.96    264.29 o 
  13  22   3        5.96        4.89    272.13 o 
   0   0   4     4290.14     5096.97    225.14 o 
   1   0   4     4401.29     5515.27    107.43 o 
   2   0   4    14100.56    15246.85    207.11 o 
   3   0   4      754.07      876.95     72.31 o 
   4   0   4    14332.48    15988.63    645.32 o 
   5   0   4     6290.84     5848.85    291.87 o 
   6   0   4    17956.78    16985.82    612.62 o 
   7   0   4     2354.14     1868.37    103.65 o 
   8   0   4    48925.00    56134.40    875.35 o 
   9   0   4    13599.65    14550.92    361.09 o 
  10   0   4     5366.52     5517.04    113.54 o 
  11   0   4    15290.86    15225.21    168.34 o 
  12   0   4     5695.65     6392.81    141.47 o 
  13   0   4     2168.93     2220.42    102.21 o 
  14   0   4     2704.51     2544.61    163.23 o 
  15   0   4     1323.07     1246.50     75.44 o 
  16   0   4      163.63      109.34     87.52 o 
  17   0   4       13.25       29.16     80.86 o 
  18   0   4      338.15      392.74     98.00 o 
  19   0   4      682.63      475.26     86.64 o 
  20   0   4      168.85      140.13     96.67 o 
  21   0   4      765.05      858.68    198.22 o 
  22   0   4     4134.88     3965.95    215.84 o 
  23   0   4     1006.87     1048.37    155.68 o 
  24   0   4    11074.45    10657.81    288.53 o 
  25   0   4     3824.86     4458.14    254.25 o 
  26   0   4     4880.92     5461.94    314.22 o 
  27   0   4     3499.44     4221.98    263.49 o 
  28   0   4     2519.61     2928.87    290.23 o 
  29   0   4      282.59      334.15    181.33 o 
   1   1   4      674.46      582.56     35.58 o 
   2   1   4     3804.73     4414.94    211.77 o 
   3   1   4     2143.20     2205.81     73.68 o 
   4   1   4     4330.65     4586.72    192.38 o 
   5   1   4      459.34      540.70     36.80 o 
   6   1   4     8611.53     8866.61    128.33 o 
   7   1   4    21738.50    21787.95    300.80 o 
   8   1   4    34649.32    38496.44    560.65 o 
   9   1   4     4435.69     4645.63    100.48 o 
  10   1   4     6379.43     5943.50     67.70 o 
  11   1   4       26.42       59.51     39.82 o 
  12   1   4      154.20      203.41     41.49 o 
  13   1   4      743.44      645.90     54.12 o 
  14   1   4       49.62       45.25     45.10 o 
  15   1   4     2310.51     2043.67     84.30 o 
  16   1   4     4838.05     4242.39     96.23 o 
  17   1   4      358.77      372.87     58.37 o 
  18   1   4     1054.49      859.27     72.58 o 
  19   1   4      136.07      104.12     67.06 o 
  20   1   4      418.27      276.19     69.47 o 
  21   1   4       99.62       70.86     76.50 o 
  22   1   4      779.77      785.30     91.38 o 
  23   1   4      397.49      245.32     91.57 o 
  24   1   4       81.50      161.03    105.89 o 
  25   1   4      296.48      135.13    111.74 o 
  26   1   4       53.23      116.16    110.91 o 
  27   1   4      102.26      172.56    121.43 o 
  28   1   4     1094.73     1179.31    138.41 o 
  29   1   4       28.76       59.32    128.12 o 
   0   2   4   192999.06   218724.78   8965.68 o 
   1   2   4    64481.98    72200.21   3091.65 o 
   2   2   4    73170.45    85770.03   2499.92 o 
   3   2   4    42257.36    43284.11   1377.57 o 
   4   2   4    61016.16    70917.41   1398.96 o 
   5   2   4     9955.68    12340.78    217.93 o 
   6   2   4    13493.24    15798.70    159.93 o 
   7   2   4     4067.88     4618.22     71.85 o 
   8   2   4     1612.49     1574.51     53.73 o 
   9   2   4     2471.99     2941.85     87.94 o 
  10   2   4      412.23      383.86     42.84 o 
  11   2   4     1000.97     1236.29     61.26 o 
  12   2   4     2799.06     2623.23     80.21 o 
  13   2   4        6.83       27.17     42.44 o 
  14   2   4      102.33      100.70     56.94 o 
  15   2   4      335.06      332.45     60.82 o 
  16   2   4     3244.23     2972.97     73.09 o 
  17   2   4     1941.93     1805.90     99.21 o 
  18   2   4     7493.58     6915.77    185.98 o 
  19   2   4      677.52      721.39     79.29 o 
  20   2   4     6480.41     6080.00    184.93 o 
  21   2   4      558.06      428.29     78.14 o 
  22   2   4     1375.69     1296.11     92.67 o 
  23   2   4       95.54      111.65     80.03 o 
  24   2   4      126.19       80.54     88.53 o 
  25   2   4       90.27       55.31     97.39 o 
  26   2   4      139.15      250.51    116.49 o 
  27   2   4      195.86      251.52    113.86 o 
  28   2   4      497.96      586.76    128.56 o 
  29   2   4      845.46     1199.46    142.28 o 
   1   3   4     4920.96     4733.10     58.91 o 
   2   3   4     5511.22     6027.05    109.75 o 
   3   3   4     1862.54     2661.89     50.37 o 
   4   3   4     3759.99     4245.00     79.66 o 
   5   3   4     1229.28     1324.72     51.54 o 
   6   3   4     4402.46     4469.35     83.87 o 
   7   3   4       53.12       28.16     34.56 o 
   8   3   4     4491.84     5348.84     62.43 o 
   9   3   4     9215.23     9706.73    211.02 o 
  10   3   4    11546.30    12305.65    236.56 o 
  11   3   4       10.82        3.21     47.68 o 
  12   3   4       38.24       64.92     53.15 o 
  13   3   4       19.63       26.90     52.24 o 
  14   3   4     6295.64     5599.39    175.15 o 
  15   3   4      785.91      648.69     63.58 o 
  16   3   4    10523.29     9531.72    256.32 o 
  17   3   4     1095.24     1364.31     77.12 o 
  18   3   4     3360.71     2945.59    105.60 o 
  19   3   4      656.77      675.02     76.80 o 
  20   3   4       25.27      163.45     68.17 o 
  21   3   4      269.44      272.28     80.23 o 
  22   3   4      350.15      432.29     87.68 o 
  23   3   4      170.33      171.84     83.65 o 
  24   3   4      417.15      535.94     95.69 o 
  25   3   4        1.80       16.59     88.75 o 
  26   3   4      140.57      115.07     96.54 o 
  27   3   4        8.99       48.14    117.63 o 
  28   3   4      103.77      100.08    124.52 o 
  29   3   4        9.51       47.14    128.19 o 
   0   4   4     1366.54      937.32     87.57 o 
   1   4   4        4.24       65.28     50.05 o 
   2   4   4     4605.02     5300.04    120.85 o 
   3   4   4     2162.99     2811.58     49.78 o 
   4   4   4    13645.90    15291.20    358.59 o 
   5   4   4    22371.05    23219.62    646.67 o 
   6   4   4    57094.50    63537.29   1584.40 o 
   7   4   4    24519.01    27218.23   1090.48 o 
   8   4   4    20669.02    21603.01    627.61 o 
   9   4   4     4339.01     4720.25    136.96 o 
  10   4   4    12508.10    11746.44    324.89 o 
  11   4   4      589.35      483.30     50.62 o 
  12   4   4      844.14     1105.78     57.08 o 
  13   4   4      645.79      661.69     61.37 o 
  14   4   4      363.46      321.45     74.29 o 
  15   4   4     2291.79     2297.89    108.08 o 
  16   4   4      100.33      162.73     58.33 o 
  17   4   4       10.92        8.83     63.59 o 
  18   4   4      105.67      123.48     62.40 o 
  19   4   4       17.09       17.13     69.41 o 
  20   4   4      144.41      112.94     70.75 o 
  21   4   4     1333.52     1430.45     90.57 o 
  22   4   4     2062.74     2132.76    117.29 o 
  23   4   4     2307.61     2420.79    125.48 o 
  24   4   4     3188.17     2873.66    128.36 o 
  25   4   4     1170.90     1379.97    111.17 o 
  26   4   4     4658.45     4844.63    157.04 o 
  27   4   4      439.02      579.07    112.95 o 
  28   4   4     1072.07     1233.26    134.98 o 
   1   5   4       29.10        8.77     25.86 o 
   2   5   4      267.57      231.51     46.34 o 
   3   5   4     1772.15     1213.24     38.43 o 
   4   5   4      150.27      163.52     35.76 o 
   5   5   4     5319.79     5533.48    126.31 o 
   6   5   4     6491.65     7237.44    232.42 o 
   7   5   4     6041.95     5976.06    254.11 o 
   8   5   4    11892.49    11546.66    244.82 o 
   9   5   4      111.40       93.79     41.09 o 
  10   5   4    14719.42    15395.98    432.62 o 
  11   5   4     3339.73     3285.13    188.93 o 
  12   5   4     3391.00     3123.82     99.68 o 
  13   5   4       56.57      108.64     55.35 o 
  14   5   4      163.74      125.22     60.43 o 
  15   5   4     1268.44     1443.60     80.18 o 
  16   5   4     1312.14     1132.51     79.84 o 
  17   5   4     1788.73     1676.17    106.76 o 
  18   5   4      372.69      293.68     68.58 o 
  19   5   4      105.61       86.09     69.65 o 
  20   5   4      321.15      287.36     77.22 o 
  21   5   4        3.44        3.85     72.68 o 
  22   5   4     1198.84     1314.42    100.70 o 
  23   5   4      208.59      310.76     87.59 o 
  24   5   4       80.78      170.69     95.05 o 
  25   5   4        2.37       78.47     96.73 o 
  26   5   4       62.63      102.04     95.41 o 
  27   5   4       13.55        7.85    115.14 o 
  28   5   4      550.83      482.92    156.14 o 
   0   6   4    47121.09    51215.81   1974.38 o 
   1   6   4    14176.23    13725.47    406.25 o 
   2   6   4    42220.27    46181.54   1049.49 o 
   3   6   4     8083.37     7783.30    392.55 o 
   4   6   4     9293.27     9635.03    331.88 o 
   5   6   4     2598.20     3781.00    155.52 o 
   6   6   4      109.22       47.03     41.61 o 
   7   6   4      402.74      332.92     35.21 o 
   8   6   4      232.43      242.53     43.47 o 
   9   6   4       21.20       31.64     53.57 o 
  10   6   4     1837.41     1965.46     84.88 o 
  11   6   4     1923.07     1939.64    102.44 o 
  12   6   4     2526.70     2759.61    162.90 o 
  13   6   4       53.81       82.48     56.07 o 
  14   6   4        3.70        9.25     60.89 o 
  15   6   4      240.98      232.11     62.17 o 
  16   6   4     1074.99      995.27     70.47 o 
  17   6   4       16.26       99.31     68.30 o 
  18   6   4     1765.71     1642.64     87.44 o 
  19   6   4       27.51       45.31     72.80 o 
  20   6   4     5450.14     4856.05    183.13 o 
  21   6   4        2.00       30.79     75.09 o 
  22   6   4      714.65      632.68     87.70 o 
  23   6   4        7.50       39.86     83.99 o 
  24   6   4        4.13       30.02    105.70 o 
  25   6   4        1.84       26.96    110.40 o 
  26   6   4       47.85       49.88    112.39 o 
  27   6   4        5.36      105.92    118.27 o 
  28   6   4      175.47      242.28    147.62 o 
   1   7   4     5845.53     6931.41    533.36 o 
   2   7   4     2227.66     2233.83    143.41 o 
   3   7   4     2001.33     2275.31    169.40 o 
   4   7   4     8023.08     7539.11    507.12 o 
   5   7   4     2230.64     2703.99    227.05 o 
   6   7   4      296.53      339.45     41.11 o 
   7   7   4     4093.43     4246.15    239.20 o 
   8   7   4     3430.55     3898.04    118.72 o 
   9   7   4      804.88     1060.53     69.42 o 
  10   7   4     2153.82     2128.41     62.88 o 
  11   7   4        5.21        6.85     52.35 o 
  12   7   4       18.89       15.15     49.37 o 
  13   7   4     3160.33     2896.34    125.46 o 
  14   7   4     4702.16     4450.82    210.66 o 
  15   7   4     9731.53     9629.97    354.77 o 
  16   7   4    13047.36    12008.15    479.53 o 
  17   7   4     2886.04     3150.55    125.14 o 
  18   7   4     2910.69     2430.08    113.60 o 
  19   7   4      263.04      303.88     86.54 o 
  20   7   4      315.88      196.80     73.15 o 
  21   7   4      196.18       88.16     88.21 o 
  22   7   4       57.03       34.77    101.73 o 
  23   7   4        7.79        9.38    103.65 o 
  24   7   4      165.68      206.84    109.23 o 
  25   7   4       58.80      109.77    110.25 o 
  26   7   4        1.13       38.02    116.06 o 
  27   7   4      215.91      190.27    146.84 o 
  28   7   4      150.25      133.65    151.64 o 
   0   8   4     7541.60     7519.68    980.34 o 
   1   8   4      331.48      432.54     50.69 o 
   2   8   4      634.83      513.80     82.94 o 
   3   8   4     1395.22     1549.25    248.79 o 
   4   8   4     4100.40     4229.06    622.40 o 
   5   8   4      419.72      458.16     66.75 o 
   6   8   4     5984.42     4757.08    580.78 o 
   7   8   4       77.53       86.14     48.22 o 
   8   8   4     6739.12     7035.51    305.47 o 
   9   8   4      373.02      315.69     60.41 o 
  10   8   4     3630.51     3727.78    127.62 o 
  11   8   4       55.97       64.24     49.03 o 
  12   8   4     1461.59     1524.23     85.36 o 
  13   8   4     1913.31     1927.30     81.34 o 
  14   8   4        3.25       50.54     60.94 o 
  15   8   4      692.38      685.30     78.46 o 
  16   8   4      213.27      210.74     75.71 o 
  17   8   4      116.44       91.79     96.37 o 
  18   8   4       10.87       29.44     99.68 o 
  19   8   4     1260.58     1014.29    114.90 o 
  20   8   4       20.57       66.18    101.63 o 
  21   8   4      537.93      596.27    117.00 o 
  22   8   4     1960.82     2012.24    143.69 o 
  23   8   4     1556.92     1915.09    131.88 o 
  24   8   4     5117.04     5534.18    219.14 o 
  25   8   4      551.72      856.71    129.26 o 
  26   8   4     3048.30     3542.01    210.24 o 
  27   8   4      310.95      542.29    154.25 o 
   1   9   4      171.97      114.76     30.80 o 
   2   9   4      265.45      218.90     57.34 o 
   3   9   4      562.50      313.14     88.80 o 
   4   9   4        6.48        6.84     59.48 o 
   5   9   4      588.72      412.10     54.45 o 
   6   9   4     5357.52     4716.57    398.37 o 
   7   9   4     4178.61     3790.84    432.45 o 
   8   9   4    15380.84    15446.63    848.40 o 
   9   9   4     8448.61     9071.44    470.22 o 
  10   9   4    14113.12    13549.70    564.39 o 
  11   9   4     1886.36     1993.20    144.36 o 
  12   9   4     5575.03     4859.59    212.21 o 
  13   9   4      217.36      295.60     73.59 o 
  14   9   4       86.97      111.14     91.62 o 
  15   9   4      857.32      809.69    102.91 o 
  16   9   4      658.15      516.38    100.00 o 
  17   9   4       28.40       31.69     97.68 o 
  18   9   4       62.05       28.65    100.84 o 
  19   9   4        2.47       26.35    100.57 o 
  20   9   4      315.18      275.27    117.56 o 
  21   9   4      451.65      403.63    118.54 o 
  22   9   4       34.77      111.48    122.19 o 
  23   9   4       25.01       90.59    113.99 o 
  24   9   4      106.79      196.84    117.91 o 
  25   9   4        2.44       43.10    115.82 o 
  26   9   4       14.61      109.44    139.19 o 
  27   9   4      274.05      213.24    156.49 o 
   0  10   4    55024.82    48787.50   6835.44 o 
   1  10   4     6729.07     5490.93    596.09 o 
   2  10   4    24999.03    23511.91   2849.76 o 
   3  10   4     6062.19     5319.23    723.76 o 
   4  10   4     5734.71     5534.30    523.33 o 
   5  10   4       58.77       29.79     57.94 o 
   6  10   4      141.32        7.53     63.10 o 
   7  10   4       46.46       46.68     69.44 o 
   8  10   4       14.68       24.70     67.38 o 
   9  10   4       66.62       78.65     61.12 o 
  10  10   4      125.86      146.79     70.63 o 
  11  10   4       12.43       34.38     67.96 o 
  12  10   4     1319.62     1312.75    142.42 o 
  13  10   4       20.07       17.24     74.27 o 
  14  10   4     1418.05     1390.55    120.29 o 
  15  10   4       38.66       77.53     91.55 o 
  16  10   4       57.21       55.18    100.67 o 
  17  10   4       64.17       67.74     94.83 o 
  18  10   4     1223.69     1192.04    110.69 o 
  19  10   4       45.43       84.15    103.07 o 
  20  10   4     4765.66     4747.49    342.62 o 
  21  10   4       64.15      107.57    120.69 o 
  22  10   4      330.41      298.87    125.15 o 
  23  10   4      453.00      483.59    140.28 o 
  24  10   4       70.16        7.08    117.28 o 
  25  10   4       53.85       50.09    124.39 o 
  26  10   4       21.37       13.39    146.00 o 
   1  11   4      776.41      854.71     51.99 o 
   2  11   4      933.27      858.08    137.83 o 
   3  11   4      450.12      550.21     86.04 o 
   4  11   4     2856.99     2524.72    350.88 o 
   5  11   4       83.31       87.26     62.67 o 
   6  11   4      872.25     1080.40    171.72 o 
   7  11   4       63.20      133.13     65.93 o 
   8  11   4      534.00      401.17     87.75 o 
   9  11   4     1493.38     1331.58     75.18 o 
  10  11   4        8.66       25.57     68.14 o 
  11  11   4       72.57      177.47     68.58 o 
  12  11   4     5899.96     5863.91    348.41 o 
  13  11   4     3480.15     3191.14    212.92 o 
  14  11   4    10928.03    10767.95    713.22 o 
  15  11   4    10206.02     9786.30    564.21 o 
  16  11   4    12018.98    11238.43    600.58 o 
  17  11   4     3990.80     4006.81    264.29 o 
  18  11   4     3040.62     2881.47    243.72 o 
  19  11   4      635.22      641.09    116.39 o 
  20  11   4      453.13      601.16    122.61 o 
  21  11   4       80.11      124.20    128.24 o 
  22  11   4      272.17      242.55    126.65 o 
  23  11   4        7.78        8.45    131.23 o 
  24  11   4       44.21      133.07    140.29 o 
  25  11   4       47.16       72.94    123.35 o 
  26  11   4        4.27       10.66    144.71 o 
   0  12   4      442.03      341.31     55.38 o 
   1  12   4       21.93        2.20     53.95 o 
   2  12   4        1.47       18.88     64.23 o 
   3  12   4       76.93       84.91     62.90 o 
   4  12   4     1277.41     1191.02    135.26 o 
   5  12   4       67.08      103.66     67.30 o 
   6  12   4    15171.41    14246.49   1377.40 o 
   7  12   4     1282.58     1415.60     86.70 o 
   8  12   4     6446.90     6276.41    559.75 o 
   9  12   4      380.74      536.67     74.40 o 
  10  12   4     1031.95     1000.48     80.31 o 
  11  12   4     1446.89     1393.18     91.84 o 
  12  12   4      475.53      369.34     79.62 o 
  13  12   4      311.20      402.27     87.92 o 
  14  12   4      147.80       92.58     81.66 o 
  15  12   4      860.25      816.35    115.05 o 
  16  12   4      263.94      226.61    100.28 o 
  17  12   4        7.14       20.15    104.49 o 
  18  12   4      127.40      130.04    107.91 o 
  19  12   4        0.40       20.82    113.09 o 
  20  12   4       11.29        7.17    117.28 o 
  21  12   4      128.99      122.94    125.33 o 
  22  12   4      137.69      173.39    132.26 o 
  23  12   4       49.10       93.39    139.72 o 
  24  12   4     1129.35     1278.48    161.10 o 
  25  12   4       84.50      253.23    148.82 o 
   1  13   4       54.31        9.92     91.38 o 
   2  13   4      322.57      430.46     68.18 o 
   3  13   4       11.28       40.41     65.14 o 
   4  13   4      929.74      973.26     86.81 o 
   5  13   4     4085.43     3753.82    324.89 o 
   6  13   4     7929.36     7384.69    374.20 o 
   7  13   4     4335.99     4377.41    321.88 o 
   8  13   4    17638.43    16826.24   1177.49 o 
   9  13   4     6549.89     6416.00    309.98 o 
  10  13   4    20126.05    19863.02   1150.22 o 
  11  13   4     2337.25     2256.00    102.16 o 
  12  13   4    11487.48    11549.01    566.56 o 
  13  13   4     2939.21     3034.04    136.05 o 
  14  13   4     3378.22     3396.24    231.85 o 
  15  13   4      236.67      188.73    103.97 o 
  16  13   4        2.96       22.31    100.71 o 
  17  13   4      230.98      101.63    116.55 o 
  18  13   4       71.95      117.59    113.94 o 
  19  13   4      575.70      508.81    129.57 o 
  20  13   4      591.06      801.19    144.28 o 
  21  13   4      829.44      823.15    151.67 o 
  22  13   4     1284.82     1594.65    164.82 o 
  23  13   4      194.37      191.53    143.34 o 
  24  13   4      144.83      256.62    199.20 o 
   0  14   4    10580.21    11693.56    302.47 o 
   1  14   4     5175.22     5717.37    177.20 o 
   2  14   4     2694.88     2500.65    129.75 o 
   3  14   4      907.07     1025.98    118.90 o 
   4  14   4      720.12      732.19     90.67 o 
   5  14   4       18.01       35.31     78.59 o 
   6  14   4      274.28      192.22     81.09 o 
   7  14   4     1542.89     1436.63    119.60 o 
   8  14   4      135.34      110.76     82.71 o 
   9  14   4       35.36       53.04     73.94 o 
  10  14   4       91.82       34.81     80.61 o 
  11  14   4      250.71      203.08     82.33 o 
  12  14   4     2912.60     2980.36    176.33 o 
  13  14   4      306.29      223.44    113.45 o 
  14  14   4      193.79      208.40     93.85 o 
  15  14   4       90.47       88.37    109.70 o 
  16  14   4      636.92      662.23    116.35 o 
  17  14   4      150.59      123.89    116.95 o 
  18  14   4     1193.30      961.92    130.46 o 
  19  14   4      109.66      184.67    127.60 o 
  20  14   4      402.18      438.53    133.80 o 
  21  14   4        2.21       36.60    137.96 o 
  22  14   4       13.92       11.90    175.88 o 
  23  14   4       85.86      106.17    180.30 o 
   1  15   4      561.76      570.64    123.54 o 
   2  15   4     2141.67     2176.82    174.77 o 
   3  15   4      859.59      773.35    136.27 o 
   4  15   4     5876.74     6180.01    218.38 o 
   5  15   4      218.74      171.73    111.71 o 
   6  15   4     1008.58      946.30    102.82 o 
   7  15   4        2.25       19.12     84.18 o 
   8  15   4       19.96       23.60     93.20 o 
   9  15   4      161.56      223.59     82.33 o 
  10  15   4     1432.80     1527.94    122.50 o 
  11  15   4     2522.62     2500.15    165.55 o 
  12  15   4     2187.62     2309.49    165.87 o 
  13  15   4     2580.16     2687.77    185.37 o 
  14  15   4     3684.62     3919.37    204.44 o 
  15  15   4     1279.00     1606.92    134.13 o 
  16  15   4     4920.20     4762.52    444.41 o 
  17  15   4     1456.27     1562.32    140.37 o 
  18  15   4     2606.57     2811.77    175.52 o 
  19  15   4      911.18      916.22    173.78 o 
  20  15   4      584.42      590.76    180.30 o 
  21  15   4      202.69       66.62    166.60 o 
  22  15   4       56.09      133.45    181.08 o 
  23  15   4      307.33      114.10    203.14 o 
   0  16   4     3693.87     4086.77    265.27 o 
   1  16   4     3675.11     3729.08    189.64 o 
   2  16   4      359.80      351.66    112.33 o 
   3  16   4      172.87      246.63    123.80 o 
   4  16   4        6.90       21.54    111.82 o 
   5  16   4      508.59      494.87    123.13 o 
   6  16   4      143.30      348.39    126.27 o 
   7  16   4       19.35       16.77    117.64 o 
   8  16   4     2899.53     3002.35    281.21 o 
   9  16   4      434.85      381.53     86.95 o 
  10  16   4     2537.28     2411.19    123.20 o 
  11  16   4      312.83      456.46     95.23 o 
  12  16   4      249.01      251.81     95.96 o 
  13  16   4        5.98       32.03     95.97 o 
  14  16   4      404.26      391.94    102.84 o 
  15  16   4        7.14       14.58    114.38 o 
  16  16   4       47.86       27.88    146.81 o 
  17  16   4      464.40      349.94    163.61 o 
  18  16   4      257.81      206.66    171.45 o 
  19  16   4        5.50       56.29    157.97 o 
  20  16   4     1318.40     1380.58    201.05 o 
  21  16   4       10.31       24.70    183.75 o 
  22  16   4       69.98      266.45    184.49 o 
   1  17   4       12.35       19.96    123.20 o 
   2  17   4       30.85       83.14    115.29 o 
   3  17   4     1112.57     1156.77    144.31 o 
   4  17   4       35.01       15.71    131.85 o 
   5  17   4       19.32        6.99    123.32 o 
   6  17   4     5100.98     4693.87    201.31 o 
   7  17   4     3307.09     3275.62    201.11 o 
   8  17   4    12941.69    12612.35    403.29 o 
   9  17   4     3431.17     4136.33    172.18 o 
  10  17   4     6738.86     6788.68    303.34 o 
  11  17   4     3464.89     3473.67    197.80 o 
  12  17   4      616.43      656.12    101.91 o 
  13  17   4      544.62      371.36    145.65 o 
  14  17   4       99.98       97.36    149.88 o 
  15  17   4       67.81       76.39    150.28 o 
  16  17   4        5.90       43.45    155.03 o 
  17  17   4      122.70      129.21    162.66 o 
  18  17   4      232.69       76.74    175.41 o 
  19  17   4      186.68      131.94    165.15 o 
  20  17   4      262.30      269.19    186.88 o 
   0  18   4     6937.95     7305.29    324.98 o 
   1  18   4     2073.19     2295.07    202.08 o 
   2  18   4     2363.41     2305.39    162.55 o 
   3  18   4      555.15      597.70    144.29 o 
   4  18   4     1636.98     1820.04    157.74 o 
   5  18   4      219.45       91.76    132.85 o 
   6  18   4       64.67       10.27    137.61 o 
   7  18   4      724.15      609.54    148.79 o 
   8  18   4      105.61       51.85    138.07 o 
   9  18   4      220.34      124.58    111.02 o 
  10  18   4       39.38       70.48    194.79 o 
  11  18   4       32.48       16.64    199.69 o 
  12  18   4      372.26      568.72    227.10 o 
  13  18   4      151.45       70.48    216.33 o 
  14  18   4      715.06      747.86    274.08 o 
  15  18   4      143.42      251.05    156.39 o 
  16  18   4       80.05      184.91    166.10 o 
  17  18   4        0.79        0.98    171.42 o 
  18  18   4       16.28       85.35    183.16 o 
  19  18   4       40.01      128.46    178.80 o 
   1  19   4       30.66       43.28    133.13 o 
   2  19   4     1868.95     1981.10    169.90 o 
   3  19   4       24.72       31.28    137.62 o 
   4  19   4     1165.53     1325.54    170.38 o 
   5  19   4       25.57       97.09    132.65 o 
   6  19   4      338.62      240.66    145.36 o 
   7  19   4       16.69       33.28    209.48 o 
   8  19   4       14.00       20.56    217.31 o 
   9  19   4       78.40       44.05    201.65 o 
  10  19   4       17.29        3.92    231.01 o 
  11  19   4      829.55      806.59    228.08 o 
  12  19   4      560.11      594.17    235.91 o 
  13  19   4      489.97      455.17    254.51 o 
  14  19   4     1426.03     1468.30    288.77 o 
  15  19   4      612.51      738.07    282.89 o 
  16  19   4     2436.36     2347.33    330.86 o 
  17  19   4      350.39      670.52    298.55 o 
  18  19   4     1502.01      985.72    286.81 o 
   0  20   4      119.08      155.64    204.58 o 
   1  20   4      757.62      997.46    171.95 o 
   2  20   4       69.86       63.69    144.62 o 
   3  20   4      382.55      461.05    223.18 o 
   4  20   4      228.33      515.86    220.25 o 
   5  20   4       25.07        4.89    212.41 o 
   6  20   4     1539.67     1542.70    265.27 o 
   7  20   4     2095.73     2196.58    297.58 o 
   8  20   4      446.51      561.87    225.14 o 
   9  20   4      213.72       88.10    240.80 o 
  10  20   4       75.89        0.00    243.74 o 
  11  20   4        0.72      104.74    255.48 o 
  12  20   4      235.09      274.08    265.27 o 
  13  20   4       29.58        1.96    261.36 o 
  14  20   4        4.03       46.99    240.80 o 
  15  20   4      146.61       53.84    269.19 o 
  16  20   4      643.33      528.59    289.74 o 
   1  21   4        0.23        4.89    212.41 o 
   2  21   4      139.35       72.44    222.20 o 
   3  21   4       10.10        4.89    218.29 o 
   4  21   4        5.36       12.73    215.35 o 
   5  21   4      599.06      301.49    230.03 o 
   6  21   4      524.82      418.96    240.80 o 
   7  21   4     1027.27     1120.80    263.32 o 
   8  21   4     1238.15     1130.59    266.25 o 
   9  21   4      367.25      445.38    268.21 o 
  10  21   4     2524.45     2470.66    283.87 o 
  11  21   4      200.33      549.14    277.02 o 
  12  21   4     2376.26     2450.11    319.11 o 
  13  21   4       49.66       64.61    248.63 o 
  14  21   4      598.61      764.50    299.53 o 
   4  22   4       13.07        0.00    232.97 o 
   5  22   4       13.58        3.92    238.84 o 
   6  22   4      338.76      229.06    239.82 o 
   7  22   4        2.74        8.81    250.59 o 
   8  22   4      347.70      506.07    266.25 o 
   9  22   4        4.45      283.87    262.34 o 
  10  22   4       52.78        0.00    269.19 o 
  11  22   4       37.40        1.96    269.19 o 
  12  22   4       94.90      105.72    279.96 o 
   8  23   4      159.32      167.39    262.34 o 
   9  23   4       47.55        2.94    272.13 o 
   1   0   5     9260.82    11161.54    166.41 o 
   2   0   5    30254.51    37195.26    251.18 o 
   3   0   5     1174.78      853.24    122.13 o 
   4   0   5      131.96      556.81     48.60 o 
   5   0   5      264.75      311.06     44.30 o 
   6   0   5       27.70       30.91     40.11 o 
   7   0   5    12662.94    13400.93    515.49 o 
   8   0   5     1730.86     2367.94     78.65 o 
   9   0   5      175.50      219.33     72.89 o 
  10   0   5      459.03      709.82     86.55 o 
  11   0   5      814.18      865.09     67.39 o 
  12   0   5    14070.66    13578.06    298.60 o 
  13   0   5     1301.78     1657.18    105.13 o 
  14   0   5    42027.12    41467.73    601.48 o 
  15   0   5      708.11      971.35     89.95 o 
  16   0   5    28159.50    26380.41    278.00 o 
  17   0   5      289.25      438.91     91.78 o 
  18   0   5     9914.76     9566.60    187.82 o 
  19   0   5     1216.16     1162.77    105.12 o 
  20   0   5     3121.56     3562.02    236.51 o 
  21   0   5      162.23       82.45    101.03 o 
  22   0   5        1.47       52.17    134.31 o 
  23   0   5      629.48      653.10    150.59 o 
  24   0   5       16.82       23.07    145.49 o 
  25   0   5      245.04       46.06    151.73 o 
  26   0   5      128.21      130.79    162.50 o 
  27   0   5      961.55     1127.85    174.28 o 
  28   0   5      165.98      210.65    179.50 o 
   0   1   5    18652.47    19825.06   1382.70 o 
   1   1   5     9938.43    10674.58    273.96 o 
   2   1   5    23907.37    23908.78   1008.84 o 
   3   1   5     2870.31     3340.01    139.85 o 
   4   1   5     6843.51     7801.08    238.09 o 
   5   1   5     4161.84     5051.27    165.46 o 
   6   1   5     7166.76     6256.94    131.06 o 
   7   1   5     3270.39     3598.37    122.13 o 
   8   1   5      476.98      402.37     35.12 o 
   9   1   5    10511.26    12252.90    257.40 o 
  10   1   5     1895.19     1961.16     68.15 o 
  11   1   5     7447.57     7385.23    164.65 o 
  12   1   5      389.36      481.50     61.31 o 
  13   1   5     5707.75     5643.47    113.57 o 
  14   1   5     1009.04      877.79     52.88 o 
  15   1   5       36.38       76.16     64.22 o 
  16   1   5      456.08      433.21     57.01 o 
  17   1   5      536.56      409.34     75.37 o 
  18   1   5     1241.30     1103.73     76.30 o 
  19   1   5       31.97       77.96     71.00 o 
  20   1   5       73.48       42.88     69.87 o 
  21   1   5       13.64       30.79     76.77 o 
  22   1   5       54.71      114.19     81.90 o 
  23   1   5      138.02      107.89     88.81 o 
  24   1   5      690.78      747.53    108.46 o 
  25   1   5        1.91       28.31    107.63 o 
  26   1   5     1124.60     1200.11    132.73 o 
  27   1   5       21.05       33.34    120.76 o 
  28   1   5        4.65       56.30    117.46 o 
   1   2   5       15.79       20.60     27.85 o 
   2   2   5       18.74       25.49     27.50 o 
   3   2   5      489.85      361.87     36.37 o 
   4   2   5      548.48      578.71     46.30 o 
   5   2   5      888.85     1092.99     62.00 o 
   6   2   5    22588.09    25262.53    656.83 o 
   7   2   5     3922.64     4338.64     90.73 o 
   8   2   5    46291.57    47452.95    910.78 o 
   9   2   5     1208.31     1683.86     78.21 o 
  10   2   5    48037.30    49482.30    905.88 o 
  11   2   5       99.66      114.34     41.80 o 
  12   2   5    15904.09    15555.17    188.02 o 
  13   2   5       16.16       12.46     47.27 o 
  14   2   5     1251.84     1236.11     78.38 o 
  15   2   5       64.67       59.52     54.02 o 
  16   2   5      464.09      347.12     66.57 o 
  17   2   5       46.51       32.01     64.16 o 
  18   2   5      643.58      504.00     73.03 o 
  19   2   5      826.16      819.92     80.36 o 
  20   2   5     2148.81     2018.33     93.96 o 
  21   2   5      266.34      182.92     81.28 o 
  22   2   5     3785.70     3414.41    126.08 o 
  23   2   5      134.46      188.91     92.48 o 
  24   2   5      666.28      765.59     98.41 o 
  25   2   5       62.03      165.10     98.15 o 
  26   2   5       12.17      128.60    114.93 o 
  27   2   5       61.99      217.45    120.73 o 
  28   2   5      200.72      204.49    120.41 o 
   0   3   5       99.07       28.93     51.03 o 
   1   3   5      237.71      413.44     67.93 o 
   2   3   5     1258.57     1031.28     55.44 o 
   3   3   5     3963.58     4678.67     97.45 o 
   4   3   5       58.47       52.51     33.61 o 
   5   3   5      627.83      801.14     58.43 o 
   6   3   5    10288.79    10340.71    174.99 o 
   7   3   5        4.43      149.39     37.18 o 
   8   3   5     8013.95     8126.83    132.90 o 
   9   3   5     1103.76     1275.95     66.91 o 
  10   3   5     1646.48     1759.63     78.26 o 
  11   3   5     5900.77     6356.54    126.69 o 
  12   3   5       24.28      125.64     64.07 o 
  13   3   5      748.71      548.89     77.34 o 
  14   3   5       49.79       86.90     54.17 o 
  15   3   5      893.21      906.25    100.88 o 
  16   3   5      343.74      362.12     71.68 o 
  17   3   5      366.80      305.53     65.99 o 
  18   3   5       70.54       50.46     68.36 o 
  19   3   5     2511.99     2601.88    103.03 o 
  20   3   5     1299.43     1134.97    134.64 o 
  21   3   5      717.90      646.49     86.17 o 
  22   3   5      419.08      482.57     86.67 o 
  23   3   5       59.07       84.50     89.79 o 
  24   3   5     1269.25     1337.98    109.88 o 
  25   3   5       75.45      183.06     94.12 o 
  26   3   5     2326.17     2564.97    134.72 o 
  27   3   5        5.57       58.12    118.27 o 
  28   3   5      319.23      322.17    127.99 o 
   1   4   5     6320.72     8221.86     83.34 o 
   2   4   5      201.26      349.34     35.06 o 
   3   4   5    10328.43    12036.18    139.68 o 
   4   4   5    19234.42    21683.19    200.54 o 
   5   4   5     5513.60     6202.65     97.15 o 
   6   4   5     3925.14     4358.32    113.74 o 
   7   4   5      133.57      183.12     53.02 o 
   8   4   5        5.39       52.58     42.31 o 
   9   4   5      289.43      380.25     59.18 o 
  10   4   5     3758.92     3977.93     95.16 o 
  11   4   5      174.74      137.97     48.11 o 
  12   4   5     6226.91     6016.16    207.23 o 
  13   4   5       31.74       52.46     61.57 o 
  14   4   5    18371.60    18113.02    361.27 o 
  15   4   5        4.12      152.98     63.72 o 
  16   4   5    26577.23    25820.30    437.37 o 
  17   4   5      669.09      777.96     72.91 o 
  18   4   5    13059.51    12709.32    264.36 o 
  19   4   5      437.24      334.50     75.89 o 
  20   4   5     2483.58     2427.59    116.25 o 
  21   4   5     1261.05     1171.55     96.83 o 
  22   4   5       68.69       90.00     85.44 o 
  23   4   5       16.92       27.20     88.19 o 
  24   4   5       37.32       76.53     90.70 o 
  25   4   5        0.97       25.44     94.89 o 
  26   4   5       81.60      109.93    104.23 o 
  27   4   5      222.40      207.95    120.86 o 
  28   4   5      101.36       73.51    123.66 o 
   0   5   5    86781.07    98727.80    965.07 o 
   1   5   5    14483.02    17199.74    152.34 o 
   2   5   5    14846.92    14281.69    158.38 o 
   3   5   5     5299.21     5963.83    173.59 o 
   4   5   5     2151.69     2450.59     88.02 o 
   5   5   5     5584.09     6407.51    197.10 o 
   6   5   5     1666.81     1794.27     45.25 o 
   7   5   5     1198.30     1297.18     47.79 o 
   8   5   5     1112.75     1218.19     44.72 o 
   9   5   5       17.51       51.09     45.43 o 
  10   5   5     1017.10      986.44     58.03 o 
  11   5   5     1014.35      963.75     82.78 o 
  12   5   5      299.22      381.45     72.66 o 
  13   5   5     1297.29     1174.41     91.28 o 
  14   5   5      107.08       71.19     63.49 o 
  15   5   5      620.43      579.79     82.61 o 
  16   5   5     2280.62     2325.97    122.96 o 
  17   5   5        3.70       30.20     68.32 o 
  18   5   5     3004.66     2937.33    124.24 o 
  19   5   5       72.67       69.99     71.04 o 
  20   5   5     1835.82     1730.36     97.31 o 
  21   5   5      304.15      253.97     84.66 o 
  22   5   5       63.53       40.17     84.42 o 
  23   5   5        0.57       30.87     89.40 o 
  24   5   5        2.04        6.80    106.70 o 
  25   5   5       27.17       90.77    109.12 o 
  26   5   5        7.11       33.97    117.65 o 
  27   5   5       21.95       58.94    120.31 o 
  28   5   5       11.40       67.05    132.64 o 
   1   6   5      208.51      256.40     33.03 o 
   2   6   5      431.73      523.49     58.45 o 
   3   6   5     6620.68     6877.80    114.93 o 
   4   6   5     9495.80    11115.69    369.33 o 
   5   6   5     2704.96     3253.92     92.92 o 
   6   6   5    24561.37    25241.43   1303.42 o 
   7   6   5     2418.55     2553.61    141.57 o 
   8   6   5    31755.75    33044.60    966.54 o 
   9   6   5      867.83     1034.16     80.24 o 
  10   6   5    24601.48    26084.76    946.97 o 
  11   6   5     1097.43     1196.22     92.96 o 
  12   6   5    14282.01    14583.28    521.92 o 
  13   6   5     1138.31     1138.92     91.69 o 
  14   6   5     2400.66     2309.45    136.62 o 
  15   6   5      679.97      677.05     81.34 o 
  16   6   5      426.47      299.30     79.63 o 
  17   6   5      352.06      405.11     80.50 o 
  18   6   5      933.58      811.25     90.34 o 
  19   6   5       63.88       34.37     70.04 o 
  20   6   5     1847.89     1665.99     93.60 o 
  21   6   5     1056.69      700.28    109.93 o 
  22   6   5     2870.06     2821.25    160.50 o 
  23   6   5      444.13      462.78    112.85 o 
  24   6   5     2198.04     2607.81    141.31 o 
  25   6   5       94.37       98.43    120.22 o 
  26   6   5      370.60      434.21    124.57 o 
  27   6   5      247.07      112.30    132.94 o 
   0   7   5       21.19      318.26     57.07 o 
   1   7   5     5089.18     5138.23     72.13 o 
   2   7   5     1996.65     2370.87     81.15 o 
   3   7   5     2285.78     2494.37     90.77 o 
   4   7   5     6188.84     6689.33    240.26 o 
   5   7   5     1593.80     1843.57     73.91 o 
   6   7   5    20504.91    21430.56    753.57 o 
   7   7   5      186.48      526.21     71.09 o 
   8   7   5    15974.65    17726.87    664.60 o 
   9   7   5      690.80      813.90     78.20 o 
  10   7   5     3105.66     3328.86    126.89 o 
  11   7   5     1845.72     1828.50     95.34 o 
  12   7   5        1.02       45.08     56.55 o 
  13   7   5     9238.60     9233.91    374.98 o 
  14   7   5     3877.23     3992.85    144.97 o 
  15   7   5       17.95       13.67     69.84 o 
  16   7   5      505.58      355.51     70.95 o 
  17   7   5      181.78      148.03     76.61 o 
  18   7   5       48.26       83.36     99.96 o 
  19   7   5       52.12       62.44    103.87 o 
  20   7   5      460.29      500.33    101.61 o 
  21   7   5      530.09      471.89    105.95 o 
  22   7   5     2234.06     2296.51    183.96 o 
  23   7   5       51.16      174.83    105.69 o 
  24   7   5     3293.41     3608.65    169.86 o 
  25   7   5        9.66      148.91    116.86 o 
  26   7   5     2740.51     3524.82    233.27 o 
  27   7   5       13.88       40.76    126.56 o 
   1   8   5     4057.45     4769.39    229.31 o 
   2   8   5    10662.75    11599.55    429.23 o 
   3   8   5     2218.24     2354.62     75.72 o 
   4   8   5     2680.50     3105.88     90.93 o 
   5   8   5     1545.09     1713.32     64.01 o 
   6   8   5      274.68      208.34     39.34 o 
   7   8   5      711.25      703.20     61.92 o 
   8   8   5      313.44      375.24     45.68 o 
   9   8   5       83.42      155.60     44.28 o 
  10   8   5      651.99      629.77     61.62 o 
  11   8   5      127.91      131.24     52.18 o 
  12   8   5     9179.64     9736.34    463.54 o 
  13   8   5       89.48      259.45     73.21 o 
  14   8   5    19237.50    17847.66   1012.04 o 
  15   8   5      359.18      237.32     93.98 o 
  16   8   5     7542.26     7027.27    411.38 o 
  17   8   5      592.46      730.94    105.81 o 
  18   8   5     9300.00     8910.90    468.76 o 
  19   8   5      358.94      319.53    110.54 o 
  20   8   5     3103.07     3227.06    186.59 o 
  21   8   5      702.92      629.44    113.65 o 
  22   8   5       28.32       54.64    105.55 o 
  23   8   5     1038.42     1068.00    133.25 o 
  24   8   5      390.16      300.64    124.14 o 
  25   8   5      128.81      177.73    119.15 o 
  26   8   5       61.75       46.06    118.67 o 
   0   9   5    11521.42     8799.85   1248.55 o 
   1   9   5      606.06      652.99     96.78 o 
   2   9   5    35278.55    31886.17   2757.08 o 
   3   9   5     3805.44     3242.44    387.83 o 
   4   9   5    33456.66    33947.00   3714.42 o 
   5   9   5       43.09       55.89     61.78 o 
   6   9   5     1290.61     1092.23    153.93 o 
   7   9   5      507.66      687.75     80.22 o 
   8   9   5       72.32       91.95     66.42 o 
   9   9   5     3679.27     3917.45    274.95 o 
  10   9   5        1.85       13.68     63.93 o 
  11   9   5     2829.74     2875.94    185.79 o 
  12   9   5      190.22      367.18     83.08 o 
  13   9   5     5087.49     4966.29    374.98 o 
  14   9   5     1383.45     1412.21     91.68 o 
  15   9   5       14.38       45.45     92.54 o 
  16   9   5      739.42      664.63    111.62 o 
  17   9   5      468.72      440.36    106.64 o 
  18   9   5     3963.76     3791.85    210.35 o 
  19   9   5      102.40      110.40    107.12 o 
  20   9   5     3918.32     3725.28    243.11 o 
  21   9   5      697.75      744.72    136.89 o 
  22   9   5      892.98      759.14    120.63 o 
  23   9   5       32.84       80.20    115.68 o 
  24   9   5        1.71       39.98    115.80 o 
  25   9   5       81.07      156.62    121.17 o 
  26   9   5      331.98      288.97    125.77 o 
   1  10   5      623.34      518.21     43.06 o 
   2  10   5     3101.98     3188.18    285.26 o 
   3  10   5    15458.19    15508.91   1964.20 o 
   4  10   5       26.21       76.34     67.62 o 
   5  10   5    10450.70    10703.88   1153.85 o 
   6  10   5     9016.76     8274.14    993.77 o 
   7  10   5     7378.19     6754.66    579.23 o 
   8  10   5    15725.49    15659.58   1367.80 o 
   9  10   5      133.30      233.84     76.33 o 
  10  10   5    12004.84    11458.60    687.23 o 
  11  10   5     2702.02     2772.91    203.60 o 
  12  10   5     2722.57     2651.01    180.71 o 
  13  10   5     1382.29     1299.74    108.37 o 
  14  10   5      472.41      441.38     88.32 o 
  15  10   5     1144.71     1324.14    132.67 o 
  16  10   5      261.57      328.02    108.33 o 
  17  10   5     1432.04     1504.72    124.81 o 
  18  10   5       93.59       75.05    110.49 o 
  19  10   5      164.79      208.18    118.19 o 
  20  10   5      840.82      754.40    126.21 o 
  21  10   5      164.44      112.40    121.19 o 
  22  10   5     1616.39     1421.31    150.37 o 
  23  10   5      240.19      239.98    117.83 o 
  24  10   5      481.47      510.19    120.58 o 
  25  10   5      118.79       77.26    122.37 o 
   0  11   5      806.49      571.69    177.18 o 
   1  11   5      715.08      452.39     64.60 o 
   2  11   5     1666.00     1864.06    180.82 o 
   3  11   5      261.17      208.86     74.94 o 
   4  11   5     4207.20     3400.48    497.23 o 
   5  11   5      909.99      966.12    202.58 o 
   6  11   5    12263.14    11536.54   1010.65 o 
   7  11   5      264.28      327.15     84.34 o 
   8  11   5     7274.80     6599.31    727.75 o 
   9  11   5        2.32      117.06     70.08 o 
  10  11   5     4516.42     4531.95    269.35 o 
  11  11   5     2154.39     1915.54    161.92 o 
  12  11   5      481.70      363.87     93.39 o 
  13  11   5      677.53      586.20     99.54 o 
  14  11   5     1362.71     1302.46    108.08 o 
  15  11   5      585.68      529.00    101.67 o 
  16  11   5      136.31       99.26     96.76 o 
  17  11   5      321.52      194.98    109.38 o 
  18  11   5       68.83       38.84    113.55 o 
  19  11   5      103.53       94.13    118.43 o 
  20  11   5      294.03      303.24    126.00 o 
  21  11   5       88.36      259.65    129.12 o 
  22  11   5     1274.72     1321.32    151.24 o 
  23  11   5        3.93       17.01    138.64 o 
  24  11   5     2379.23     2374.86    168.13 o 
  25  11   5        7.74       36.65    125.42 o 
   1  12   5      621.04      594.82     70.29 o 
   2  12   5       18.19       23.85     63.34 o 
   3  12   5       21.41       39.31     67.20 o 
   4  12   5      477.51      422.16     76.72 o 
   5  12   5      180.78      170.46     68.27 o 
   6  12   5        2.58        4.80     72.29 o 
   7  12   5      313.27      326.21    113.80 o 
   8  12   5      144.73       89.86     84.54 o 
   9  12   5        1.84       36.72     71.75 o 
  10  12   5       31.03       23.30     77.04 o 
  11  12   5       76.07       96.89     79.22 o 
  12  12   5      835.81      809.82     86.55 o 
  13  12   5        2.53       27.29     78.33 o 
  14  12   5     3758.11     4312.96    262.09 o 
  15  12   5       70.01      109.32     89.41 o 
  16  12   5     7800.96     8329.95    564.29 o 
  17  12   5      783.25      747.84    122.56 o 
  18  12   5     2747.44     2828.56    312.77 o 
  19  12   5      305.22      291.67    131.56 o 
  20  12   5      789.79      768.82    147.15 o 
  21  12   5      789.63      730.64    135.83 o 
  22  12   5       59.07       21.92    144.42 o 
  23  12   5      129.47      180.02    144.93 o 
  24  12   5       24.48       31.82    141.78 o 
   0  13   5    35179.27    34552.08    533.48 o 
   1  13   5        7.20       64.68    110.51 o 
   2  13   5    14776.12    14800.20    340.16 o 
   3  13   5       16.32       45.25     70.88 o 
   4  13   5      658.64      564.63     86.76 o 
   5  13   5     1878.38     1593.80    197.78 o 
   6  13   5      234.47      196.13     82.87 o 
   7  13   5      750.75      739.60     97.27 o 
   8  13   5       20.66       11.13     84.58 o 
   9  13   5      121.12      149.43     75.84 o 
  10  13   5       78.71       32.65     78.99 o 
  11  13   5      385.03      322.64     91.06 o 
  12  13   5        4.75       17.31     82.03 o 
  13  13   5      914.42      918.74    107.70 o 
  14  13   5        6.21       34.85     88.34 o 
  15  13   5      765.61      682.53    111.45 o 
  16  13   5      948.21      853.24    127.15 o 
  17  13   5       13.07       73.74    116.79 o 
  18  13   5     1343.00     1131.70    141.87 o 
  19  13   5       27.85       69.10    125.81 o 
  20  13   5     2084.38     1925.31    200.24 o 
  21  13   5        1.36       51.67    134.57 o 
  22  13   5      221.39      280.88    145.34 o 
  23  13   5       96.90       47.74    142.71 o 
   1  14   5       58.42       97.35    113.41 o 
   2  14   5      141.81      275.61    120.08 o 
   3  14   5     1115.08     1053.19    171.97 o 
   4  14   5       38.29      115.95    115.54 o 
   5  14   5     1290.60     1586.22    191.37 o 
   6  14   5      568.16      642.24     92.34 o 
   7  14   5      165.34      153.30     95.31 o 
   8  14   5     5468.96     5341.80    349.52 o 
   9  14   5       27.72       24.69     93.05 o 
  10  14   5     7048.98     7306.28    443.93 o 
  11  14   5      278.47      276.30     87.07 o 
  12  14   5     1748.50     1778.48    126.21 o 
  13  14   5       22.37       68.49     91.07 o 
  14  14   5       17.80       65.94     93.85 o 
  15  14   5      248.96      288.22    104.10 o 
  16  14   5      291.59      391.16    124.58 o 
  17  14   5       60.37       76.29    125.29 o 
  18  14   5       12.32       21.93    124.22 o 
  19  14   5      182.37      224.26    136.43 o 
  20  14   5      301.52      246.34    136.09 o 
  21  14   5      118.49      130.05    139.50 o 
  22  14   5     1949.31     2002.82    171.30 o 
  23  14   5       17.36       52.99    157.62 o 
   0  15   5     1778.95     1907.81    199.69 o 
   1  15   5       56.73       47.67    114.84 o 
   2  15   5     1104.23     1058.42    144.87 o 
   3  15   5     1037.80     1138.21    149.46 o 
   4  15   5     1030.38     1209.38    131.82 o 
   5  15   5      138.42      112.67    119.53 o 
   6  15   5     8626.94     9150.79    234.40 o 
   7  15   5       16.08       61.56    132.70 o 
   8  15   5     2846.15     2927.92    256.07 o 
   9  15   5     1679.32     1531.59    126.35 o 
  10  15   5      983.71     1054.17    102.20 o 
  11  15   5      830.00      808.86    105.27 o 
  12  15   5       33.70       82.01     90.92 o 
  13  15   5      154.54      219.33    102.91 o 
  14  15   5      152.06       51.06     96.76 o 
  15  15   5      113.56       88.02     99.28 o 
  16  15   5      330.05      382.34    125.68 o 
  17  15   5       18.03       23.67    128.24 o 
  18  15   5       91.10       16.14    128.35 o 
  19  15   5      239.24      339.15    137.60 o 
  20  15   5      133.11      216.45    140.55 o 
  21  15   5      153.89      234.34    182.06 o 
  22  15   5      918.08     1113.97    234.44 o 
   1  16   5      330.97      229.65    122.62 o 
   2  16   5     4127.10     3973.33    203.00 o 
   3  16   5      365.15      408.18    143.61 o 
   4  16   5      184.19      140.26    133.24 o 
   5  16   5      324.35      362.50    135.95 o 
   6  16   5      453.95      451.73    144.17 o 
   7  16   5     1495.36     1316.63    159.56 o 
   8  16   5      621.11      666.38    137.40 o 
   9  16   5        2.90       11.73    131.86 o 
  10  16   5      766.45      709.16    124.67 o 
  11  16   5       20.22       23.89     93.48 o 
  12  16   5        2.92        2.94     91.65 o 
  13  16   5      196.42      199.50    102.10 o 
  14  16   5     2523.41     2638.87    145.57 o 
  15  16   5        0.36       28.96    104.77 o 
  16  16   5     1340.67     1573.89    147.78 o 
  17  16   5       23.79       76.72    129.47 o 
  18  16   5     1030.21     1314.88    153.27 o 
  19  16   5      386.10      188.93    183.85 o 
  20  16   5      172.62      200.20    193.62 o 
  21  16   5       13.64       11.02    172.52 o 
   0  17   5     7143.52     7892.61    355.33 o 
   1  17   5     3925.28     4152.18    216.30 o 
   2  17   5    10236.06    10787.25    258.17 o 
   3  17   5      218.56      200.02    142.54 o 
   4  17   5     8929.75     9369.28    480.13 o 
   5  17   5      481.92      374.85    149.51 o 
   6  17   5      912.86      869.59    147.43 o 
   7  17   5      561.09      552.88    150.02 o 
   8  17   5      164.87       33.71    144.11 o 
   9  17   5     1005.53      875.39    157.90 o 
  10  17   5       23.82       17.86    113.16 o 
  11  17   5     2496.36     2205.76    169.50 o 
  12  17   5      173.01      239.78    121.76 o 
  13  17   5     1147.20     1259.24    148.57 o 
  14  17   5      597.04      766.43    132.97 o 
  15  17   5       17.07       65.67    128.56 o 
  16  17   5       65.45       37.35    165.08 o 
  17  17   5       67.14        8.91    170.01 o 
  18  17   5     1506.57     1434.97    198.10 o 
  19  17   5      187.39      169.49    188.91 o 
   1  18   5       39.98      112.06    145.70 o 
   2  18   5     2066.14     1961.09    169.92 o 
   3  18   5      109.87       19.22    142.92 o 
   4  18   5      250.01      320.58    145.36 o 
   5  18   5      533.85      458.18    143.61 o 
   6  18   5      173.52      207.62    150.09 o 
   7  18   5      154.68      149.03    139.77 o 
   8  18   5      967.35     1310.14    164.30 o 
   9  18   5      235.74      169.77    124.57 o 
  10  18   5      525.62      626.34    126.98 o 
  11  18   5       88.61      238.72    128.71 o 
  12  18   5       11.83       38.36    154.28 o 
  13  18   5        2.17        3.92    220.25 o 
  14  18   5      760.41      801.69    278.98 o 
  15  18   5       70.55      122.36    266.25 o 
  16  18   5      405.64      388.61    242.76 o 
  17  18   5        3.50      173.26    280.94 o 
  18  18   5       23.75        1.96    279.96 o 
   0  19   5      381.10      443.43    227.10 o 
   1  19   5       65.17      179.08    148.81 o 
   2  19   5      628.87      611.76    162.59 o 
   3  19   5      423.62      473.23    155.39 o 
   4  19   5     3129.75     3699.27    243.06 o 
   5  19   5       96.17      154.58    149.82 o 
   6  19   5     2734.23     3039.67    209.71 o 
   7  19   5       11.37       36.53    144.86 o 
   8  19   5     2157.77     2367.91    199.69 o 
   9  19   5      330.49      309.00    166.95 o 
  10  19   5      370.65      570.68    234.93 o 
  11  19   5      152.33       66.56    253.53 o 
  12  19   5      279.78      281.91    262.34 o 
  13  19   5      166.16      293.66    247.65 o 
  14  19   5      190.81      110.61    272.13 o 
  15  19   5        5.37        1.96    271.15 o 
  16  19   5      141.46      286.81    253.53 o 
  17  19   5       10.47        0.00    287.79 o 
   1  20   5      476.60      393.42    159.87 o 
   2  20   5      370.78      453.38    167.47 o 
   3  20   5      922.92     1086.66    172.67 o 
   4  20   5       82.04       40.13    159.19 o 
   5  20   5      325.61      191.60    159.60 o 
   6  20   5       16.50        0.98    233.95 o 
   7  20   5       89.12      353.37    251.57 o 
   8  20   5     1860.10     1757.07    284.85 o 
   9  20   5       16.07       68.52    251.57 o 
  10  20   5     2201.61     1987.10    296.60 o 
  11  20   5      361.47      327.92    266.25 o 
  12  20   5      247.10      326.94    273.10 o 
  13  20   5        6.55        6.85    241.78 o 
  14  20   5      108.99      245.70    287.79 o 
  15  20   5       30.51      145.85    293.66 o 
   0  21   5     8683.18     9600.74    413.08 o 
   1  21   5      760.30      777.40    186.88 o 
   2  21   5     2891.06     3101.28    386.16 o 
   3  21   5      475.64      610.81    256.46 o 
   4  21   5      415.56      662.69    261.36 o 
   5  21   5      402.38      426.79    228.08 o 
   6  21   5        7.07       18.60    251.57 o 
   7  21   5       74.73       16.64    251.57 o 
   8  21   5      216.88      462.03    271.15 o 
   9  21   5       11.03        0.98    261.36 o 
  10  21   5       93.14       98.87    266.25 o 
  11  21   5      242.12      259.40    282.89 o 
  12  21   5      239.17       97.89    277.02 o 
  13  21   5       11.45      257.44    262.34 o 
   2  22   5       73.93        5.87    258.42 o 
   3  22   5        3.39       46.01    241.78 o 
   4  22   5       87.25       13.70    252.55 o 
   5  22   5       90.78       46.99    247.65 o 
   6  22   5       67.92        6.85    254.51 o 
   7  22   5        7.10        2.94    264.29 o 
   8  22   5        1.11        9.79    265.27 o 
   9  22   5       19.19       10.77    273.10 o 
  10  22   5       32.67        0.98    247.65 o 
   5  23   5        4.66       42.09    261.36 o 
   6  23   5     1589.52     1706.17    307.36 o 
   0   0   6    23198.97    26959.98    353.37 o 
   1   0   6    21046.62    25514.09   1315.37 o 
   2   0   6     2865.18     3206.44    247.41 o 
   3   0   6     7820.94     8294.04    565.94 o 
   4   0   6    11607.70    10992.53    734.19 o 
   5   0   6     4772.93     5258.85    250.68 o 
   6   0   6     6894.14     6997.29    296.04 o 
   7   0   6     8347.08     8365.16    218.08 o 
   8   0   6     6839.57     7274.23    183.88 o 
   9   0   6     4126.89     3586.76    191.55 o 
  10   0   6     1016.22     1357.50     63.16 o 
  11   0   6    22577.12    24604.31    878.48 o 
  12   0   6     5033.04     4962.36    149.27 o 
  13   0   6    15445.89    16347.97    185.36 o 
  14   0   6     1754.42     1642.57    100.34 o 
  15   0   6        4.68        3.63     90.94 o 
  16   0   6      258.06      229.04     92.98 o 
  17   0   6     2050.47     1861.24    149.20 o 
  18   0   6      205.53      301.42     93.08 o 
  19   0   6     1149.58     1383.26    125.44 o 
  20   0   6      103.80       81.42    100.36 o 
  21   0   6     3407.79     3995.17    175.66 o 
  22   0   6     1422.66     1442.75    136.36 o 
  23   0   6      232.38      313.73    146.81 o 
  24   0   6     1311.59     1441.42    183.19 o 
  25   0   6       58.09      148.21    156.58 o 
  26   0   6     1298.81     1771.41    204.22 o 
  27   0   6      409.36      318.73    179.95 o 
   1   1   6      126.13      186.82     37.76 o 
   2   1   6     7555.92     8660.90    286.68 o 
   3   1   6     4557.20     4457.94    110.66 o 
   4   1   6    12026.71    12852.77    365.33 o 
   5   1   6     5265.49     4993.66     92.64 o 
   6   1   6      492.30      430.02     30.08 o 
   7   1   6     1469.86     1798.17     35.24 o 
   8   1   6      138.95      150.84     41.29 o 
   9   1   6      496.17      492.66     39.41 o 
  10   1   6      935.74      827.93     67.50 o 
  11   1   6       18.51       48.67     43.97 o 
  12   1   6     1155.46     1269.42     65.10 o 
  13   1   6      170.51       96.68     54.81 o 
  14   1   6       52.88       89.90     59.93 o 
  15   1   6     1735.09     1950.28     95.46 o 
  16   1   6      625.09      660.56     68.72 o 
  17   1   6       24.97       42.69     63.24 o 
  18   1   6      653.62      665.18     75.11 o 
  19   1   6      121.38      162.03     71.58 o 
  20   1   6     1211.78     1006.85     93.11 o 
  21   1   6      673.41      873.07     91.56 o 
  22   1   6     1014.71      951.09     98.64 o 
  23   1   6        9.23       32.06     91.81 o 
  24   1   6     1313.83     1405.95    109.28 o 
  25   1   6      312.98      387.33    118.77 o 
  26   1   6        1.14       17.28    118.81 o 
  27   1   6      474.71      575.24    132.52 o 
   0   2   6    10295.06    10159.92    609.74 o 
   1   2   6    17828.85    19052.50    541.10 o 
   2   2   6    10329.17     9247.66    397.44 o 
   3   2   6    19437.96    20958.74    508.17 o 
   4   2   6       73.51       59.19     31.48 o 
   5   2   6     8709.25     8297.14    243.29 o 
   6   2   6       18.58       91.78     35.62 o 
   7   2   6      606.03      670.57     39.21 o 
   8   2   6      221.43      325.72     44.49 o 
   9   2   6      209.42      223.05     47.82 o 
  10   2   6     1889.19     1794.51     72.78 o 
  11   2   6     4635.72     5161.80     87.99 o 
  12   2   6    10306.21     9354.70    188.58 o 
  13   2   6     5058.17     5220.63     87.48 o 
  14   2   6     2401.63     2328.95     92.99 o 
  15   2   6     1608.28     1687.93     69.80 o 
  16   2   6      179.99      301.91     62.76 o 
  17   2   6       26.21       13.66     70.71 o 
  18   2   6     1598.74     1686.19    113.07 o 
  19   2   6       18.37       43.52     75.77 o 
  20   2   6     2167.35     2043.73    117.13 o 
  21   2   6      617.37      489.85     90.30 o 
  22   2   6      938.33      904.29     95.71 o 
  23   2   6      345.34      341.41     97.37 o 
  24   2   6      133.95      156.16     93.74 o 
  25   2   6      815.38      772.66    112.29 o 
  26   2   6      382.81      269.10    119.00 o 
  27   2   6      326.08      410.63    131.22 o 
   1   3   6     7408.95     8062.57    287.96 o 
   2   3   6     1966.19     1620.34     76.46 o 
   3   3   6    16861.49    17546.37    304.42 o 
   4   3   6     9516.93    11559.02    282.34 o 
   5   3   6     3670.05     4134.26     94.77 o 
   6   3   6     8520.61     9358.47    122.21 o 
   7   3   6      365.61      419.33     37.78 o 
   8   3   6      183.42      203.45     43.43 o 
   9   3   6     1856.63     1646.89     75.63 o 
  10   3   6     1253.44     1589.68     68.73 o 
  11   3   6       30.93       52.83     49.27 o 
  12   3   6      442.66      521.58     50.79 o 
  13   3   6       31.98      116.50     57.43 o 
  14   3   6     5764.06     5184.23    152.91 o 
  15   3   6      867.41      905.67     81.22 o 
  16   3   6     2088.82     2133.28    109.43 o 
  17   3   6     1031.46     1046.06     85.59 o 
  18   3   6      899.64      879.28     86.26 o 
  19   3   6     1948.92     1987.62    102.35 o 
  20   3   6      325.58      265.72     80.33 o 
  21   3   6      494.60      716.02     86.46 o 
  22   3   6      432.39      329.16     88.32 o 
  23   3   6      228.32      188.08     92.06 o 
  24   3   6      734.52      669.18     99.06 o 
  25   3   6       83.50      113.42    103.94 o 
  26   3   6       29.35       46.38    103.01 o 
  27   3   6      314.57      338.06    134.81 o 
   0   4   6     3750.13     4121.08    106.49 o 
   1   4   6     4817.21     5377.12    108.47 o 
   2   4   6    10760.32    11657.77    100.78 o 
   3   4   6     3165.46     3737.26     98.96 o 
   4   4   6    24726.07    26098.12    298.89 o 
   5   4   6     1725.49     1984.74     85.03 o 
   6   4   6    15151.78    15657.46    260.23 o 
   7   4   6      987.19     1144.04     74.29 o 
   8   4   6     9053.76     8923.39    185.11 o 
   9   4   6     3761.05     4199.54     91.30 o 
  10   4   6     1556.30     1677.18     83.04 o 
  11   4   6     2866.25     2986.68     71.53 o 
  12   4   6     1157.92     1026.25     76.60 o 
  13   4   6     3225.48     3593.82    119.46 o 
  14   4   6     2106.11     1985.40    113.12 o 
  15   4   6      608.23      725.97     70.98 o 
  16   4   6     1106.17     1127.14     82.17 o 
  17   4   6     1334.14     1420.20    111.86 o 
  18   4   6       49.20      117.19     72.78 o 
  19   4   6     7205.58     7258.80    145.96 o 
  20   4   6      211.03      178.68     83.59 o 
  21   4   6     1377.26     1614.97    101.66 o 
  22   4   6      255.69      322.85     93.48 o 
  23   4   6     2079.17     2252.79    115.00 o 
  24   4   6     1574.75     1780.93    135.04 o 
  25   4   6      862.58      947.15    127.69 o 
  26   4   6     1054.13     1241.49    137.43 o 
  27   4   6      695.23      599.44    138.51 o 
   1   5   6       47.05      102.59     38.37 o 
   2   5   6     1905.86     1947.67     72.38 o 
   3   5   6     5419.90     5132.29     79.96 o 
   4   5   6     4621.64     5088.99    103.35 o 
   5   5   6     4754.94     5236.41     93.88 o 
   6   5   6      185.54      249.27     54.67 o 
   7   5   6     5827.46     5751.23    137.33 o 
   8   5   6     7894.41     8739.59    247.24 o 
   9   5   6     1077.08     1468.82     59.94 o 
  10   5   6     9641.96     9947.83    341.57 o 
  11   5   6     1026.23     1132.04     62.89 o 
  12   5   6     2489.33     2598.33    103.93 o 
  13   5   6     2022.81     1990.08     74.51 o 
  14   5   6      627.14      587.10     79.89 o 
  15   5   6      862.42      797.31     76.21 o 
  16   5   6       43.72       30.31     65.67 o 
  17   5   6      169.75      188.30     73.63 o 
  18   5   6      754.93      702.86     80.16 o 
  19   5   6      171.75      179.28     77.36 o 
  20   5   6     1725.48     1483.09     93.21 o 
  21   5   6      319.76      360.78     86.79 o 
  22   5   6     1736.36     1493.83    118.98 o 
  23   5   6      342.89      265.58    107.21 o 
  24   5   6      443.14      581.36    117.43 o 
  25   5   6       69.96      139.79    120.61 o 
  26   5   6       12.88       27.12    125.82 o 
  27   5   6       67.98       95.13    129.67 o 
   0   6   6     6140.08     5689.40    128.21 o 
   1   6   6    26616.08    28343.23    168.47 o 
   2   6   6    10806.29    10381.66    159.48 o 
   3   6   6    19003.16    19918.18    311.07 o 
   4   6   6     1516.20     1741.41     78.02 o 
   5   6   6    18296.69    20440.49    568.75 o 
   6   6   6     3148.87     3588.20    213.96 o 
   7   6   6     4433.00     4680.07    164.29 o 
   8   6   6        6.43       22.23     50.35 o 
   9   6   6       46.37      372.68     94.04 o 
  10   6   6     5101.03     5357.60    122.43 o 
  11   6   6     1382.77     1651.74     63.72 o 
  12   6   6     6946.41     7081.13    280.05 o 
  13   6   6     2027.68     2213.89     69.47 o 
  14   6   6     2506.43     2362.21    105.35 o 
  15   6   6      611.12      603.69     74.26 o 
  16   6   6       65.97      100.79     76.54 o 
  17   6   6     1345.54     1289.83     92.32 o 
  18   6   6     1341.91     1375.73    106.60 o 
  19   6   6      116.65       70.17     97.75 o 
  20   6   6     3774.79     3302.18    153.08 o 
  21   6   6      241.14      143.32    104.12 o 
  22   6   6     1181.69     1185.97    125.29 o 
  23   6   6     1506.23     1373.26    136.30 o 
  24   6   6       90.46       54.15    111.77 o 
  25   6   6     1581.78     1688.11    139.77 o 
  26   6   6       39.61       93.11    129.55 o 
   1   7   6       54.20       81.34     35.59 o 
   2   7   6     6906.90     7420.02    119.93 o 
   3   7   6     6063.71     6699.13    133.49 o 
   4   7   6    10361.51    10640.69    363.70 o 
   5   7   6     3016.57     3143.01     82.59 o 
   6   7   6     4182.95     4780.14    131.73 o 
   7   7   6     2063.35     2396.91     86.16 o 
   8   7   6     3361.55     3774.94    106.95 o 
   9   7   6      930.25     1077.79     83.79 o 
  10   7   6     4737.69     5414.12    169.83 o 
  11   7   6     8114.98     8598.71    352.36 o 
  12   7   6      947.72     1007.62     63.28 o 
  13   7   6     3895.72     3755.27    210.23 o 
  14   7   6     2122.54     2110.68    104.37 o 
  15   7   6      247.63      273.56    105.46 o 
  16   7   6     2583.41     2585.59    154.35 o 
  17   7   6      101.84      180.18    104.09 o 
  18   7   6     1362.76     1561.70    144.76 o 
  19   7   6     1870.44     2100.49    142.31 o 
  20   7   6       20.55       32.39     94.98 o 
  21   7   6     1144.66     1120.74    115.06 o 
  22   7   6       14.69        9.76    108.28 o 
  23   7   6      103.55       80.17    110.98 o 
  24   7   6      182.97      258.64    127.09 o 
  25   7   6       98.33      187.65    126.82 o 
  26   7   6        1.81       13.50    128.60 o 
   0   8   6      584.72      531.75    143.89 o 
   1   8   6     2653.01     2623.59     89.98 o 
   2   8   6     3202.79     3195.62     66.01 o 
   3   8   6      371.03      303.82     64.98 o 
   4   8   6    13057.98    13208.31    374.38 o 
   5   8   6     1832.95     2096.04    107.38 o 
   6   8   6    19178.03    19169.37    682.22 o 
   7   8   6     4545.62     4600.74    177.88 o 
   8   8   6    10843.80    11122.62    540.28 o 
   9   8   6    14430.27    14337.80    418.24 o 
  10   8   6       33.77      193.33     74.73 o 
  11   8   6    15397.78    15888.89    847.02 o 
  12   8   6     6365.61     6043.96    246.26 o 
  13   8   6     2497.04     2679.07     97.90 o 
  14   8   6     3259.87     3184.73    183.25 o 
  15   8   6       31.52       57.19     88.67 o 
  16   8   6      335.95      264.83    102.61 o 
  17   8   6       21.77       18.92    103.77 o 
  18   8   6      583.18      632.41    118.41 o 
  19   8   6      133.58       56.25    116.52 o 
  20   8   6       51.63        3.92    119.57 o 
  21   8   6      792.89      900.02    120.11 o 
  22   8   6      468.41      351.65    112.18 o 
  23   8   6      332.41      321.74    119.96 o 
  24   8   6     1694.35     1974.83    142.27 o 
  25   8   6       27.00       75.95    127.79 o 
  26   8   6      495.62      470.23    131.98 o 
   1   9   6     4422.94     4467.80    180.99 o 
   2   9   6      126.88      139.91     47.67 o 
   3   9   6     8217.41     7798.84    390.66 o 
   4   9   6       41.93       79.89     37.85 o 
   5   9   6     6109.11     5627.29    218.80 o 
   6   9   6      249.87      202.51     79.80 o 
   7   9   6    13272.52    13762.91   1067.54 o 
   8   9   6     2178.40     2286.31    192.27 o 
   9   9   6     6126.81     5901.58    304.34 o 
  10   9   6     1104.65     1160.64    102.42 o 
  11   9   6     3201.80     2999.62    207.98 o 
  12   9   6     3384.01     3419.27    209.53 o 
  13   9   6     2662.04     2832.71    117.31 o 
  14   9   6     1056.15     1158.77    124.62 o 
  15   9   6     3183.24     3007.41    213.91 o 
  16   9   6     1055.89     1032.87    116.06 o 
  17   9   6     1406.70     1317.30    126.75 o 
  18   9   6      240.25      189.73    111.44 o 
  19   9   6      216.77       51.81    112.85 o 
  20   9   6      876.13      797.35    130.98 o 
  21   9   6       29.54       27.10    119.56 o 
  22   9   6      625.10      496.46    120.56 o 
  23   9   6      109.91       73.07    119.83 o 
  24   9   6     1437.02     1427.98    138.84 o 
  25   9   6        0.50       47.03    122.88 o 
   0  10   6    15334.97    14331.35   2050.24 o 
   1  10   6     1861.56     1702.00     53.22 o 
   2  10   6    10980.80     8909.78    863.27 o 
   3  10   6     2211.21     2049.26    117.09 o 
   4  10   6      647.17      714.77     82.03 o 
   5  10   6     6443.60     6120.61    347.52 o 
   6  10   6        5.25       62.40     74.70 o 
   7  10   6     3765.17     3347.53    173.09 o 
   8  10   6      257.73      232.92     80.26 o 
   9  10   6       70.64       71.63     78.24 o 
  10  10   6     2969.22     2793.34    173.04 o 
  11  10   6     2422.26     2530.70    160.22 o 
  12  10   6     4766.62     4350.25    254.98 o 
  13  10   6      817.64      966.67     85.48 o 
  14  10   6     2701.39     2663.44    243.01 o 
  15  10   6     1477.82     1276.41    100.26 o 
  16  10   6      156.15       96.21    107.55 o 
  17  10   6      620.11      617.27    116.26 o 
  18  10   6      755.27      767.08    136.07 o 
  19  10   6        2.36       60.32    124.02 o 
  20  10   6     1648.86     1658.78    154.92 o 
  21  10   6      101.71      159.51    123.36 o 
  22  10   6       40.99       91.76    133.74 o 
  23  10   6      531.74      569.93    130.85 o 
  24  10   6        0.39        1.23    127.53 o 
  25  10   6      671.63      719.77    134.43 o 
   1  11   6        9.98        8.26     64.58 o 
   2  11   6     2324.39     2328.30    341.80 o 
   3  11   6     1415.88     1461.16     83.47 o 
   4  11   6     7353.53     7282.13    908.96 o 
   5  11   6        7.82       93.09     77.00 o 
   6  11   6     5839.91     5312.35    438.82 o 
   7  11   6       70.09       11.94     79.21 o 
   8  11   6      306.91      307.32     87.78 o 
   9  11   6     1804.29     1699.88    155.53 o 
  10  11   6       32.02       20.10     81.06 o 
  11  11   6     2002.45     2150.29    133.74 o 
  12  11   6     1305.50     1217.01    102.29 o 
  13  11   6       27.73       60.62     87.73 o 
  14  11   6     3405.42     3514.74    283.28 o 
  15  11   6      164.62      228.79     95.66 o 
  16  11   6     1718.82     1848.99    126.59 o 
  17  11   6     1068.94     1045.95    129.55 o 
  18  11   6     1180.16     1395.69    148.26 o 
  19  11   6     1119.75      987.82    141.91 o 
  20  11   6       18.07       59.91    124.06 o 
  21  11   6      660.09      691.81    149.13 o 
  22  11   6       61.50       26.46    145.23 o 
  23  11   6      452.20      383.33    144.91 o 
  24  11   6       85.75       41.01    124.18 o 
   0  12   6     3779.64     4265.91    290.72 o 
   1  12   6      441.47      477.47    103.10 o 
   2  12   6     2248.62     2094.07    175.92 o 
   3  12   6      109.22       52.69     79.90 o 
   4  12   6     7594.64     6909.03    658.21 o 
   5  12   6       30.57       30.67     78.85 o 
   6  12   6     3444.70     2709.24    197.33 o 
   7  12   6     1587.78     1581.71    217.60 o 
   8  12   6     1953.80     1953.14    130.89 o 
   9  12   6     2180.92     2034.51    117.83 o 
  10  12   6      143.69      183.98     83.22 o 
  11  12   6      997.76     1169.21     92.96 o 
  12  12   6      693.62      756.32     97.32 o 
  13  12   6      886.42      996.85     92.35 o 
  14  12   6      451.94      289.26     98.74 o 
  15  12   6      392.00      254.49     92.22 o 
  16  12   6        0.68       11.85     96.80 o 
  17  12   6       28.87       57.57    122.76 o 
  18  12   6      272.64      194.56    133.06 o 
  19  12   6      946.24     1100.39    165.23 o 
  20  12   6      468.32      410.91    140.58 o 
  21  12   6      173.18      221.47    141.44 o 
  22  12   6       42.34       39.03    144.48 o 
  23  12   6       83.37       20.35    148.84 o 
   1  13   6      257.36      324.59    114.20 o 
   2  13   6     1648.24     1556.10    130.67 o 
   3  13   6     5692.99     5269.51    279.47 o 
   4  13   6      991.99     1266.59    127.39 o 
   5  13   6     7558.68     7191.58    719.66 o 
   6  13   6      335.86      329.25     96.62 o 
   7  13   6     4825.01     4191.49    374.70 o 
   8  13   6     1179.20      994.81    117.37 o 
   9  13   6      565.92      597.13     99.28 o 
  10  13   6     2070.79     1869.01    128.01 o 
  11  13   6       62.20       27.76     82.81 o 
  12  13   6     2405.96     2524.61    153.01 o 
  13  13   6      465.35      516.86     98.98 o 
  14  13   6      550.38      453.55    102.13 o 
  15  13   6      212.62      201.62    100.25 o 
  16  13   6      162.46      147.55    104.75 o 
  17  13   6      169.84      203.29    129.10 o 
  18  13   6      274.50      140.01    129.27 o 
  19  13   6        2.04        0.98    132.59 o 
  20  13   6     1312.16     1359.83    160.86 o 
  21  13   6        0.74       47.58    141.07 o 
  22  13   6      671.00      561.18    162.73 o 
   0  14   6     1331.45     1171.70    177.18 o 
   1  14   6     1238.07     1049.53    127.00 o 
   2  14   6      346.46      519.99    128.19 o 
   3  14   6     6350.54     6633.66    211.11 o 
   4  14   6        9.58       35.77    127.20 o 
   5  14   6     3225.77     3092.94    274.57 o 
   6  14   6      361.14      319.83    126.55 o 
   7  14   6      992.20     1108.60    143.23 o 
   8  14   6      550.89      626.75     94.83 o 
   9  14   6       35.91       35.90     99.20 o 
  10  14   6       42.74      100.25     94.24 o 
  11  14   6      943.29     1122.42    102.58 o 
  12  14   6     3440.99     3008.34    215.89 o 
  13  14   6     1205.59     1124.86    107.55 o 
  14  14   6     1373.54     1147.42    146.09 o 
  15  14   6        0.94       64.68    107.28 o 
  16  14   6      146.90      170.52    111.74 o 
  17  14   6      568.79      578.93    145.30 o 
  18  14   6       39.48       53.19    133.67 o 
  19  14   6      221.52      323.25    147.24 o 
  20  14   6      198.37      200.19    145.22 o 
  21  14   6        6.00       14.36    145.19 o 
  22  14   6       38.23       64.79    146.46 o 
   1  15   6       23.48        7.88    126.21 o 
   2  15   6     1576.04     1677.83    155.72 o 
   3  15   6        4.62       34.23    138.02 o 
   4  15   6     3563.98     3647.74    202.52 o 
   5  15   6      184.01      233.16    138.12 o 
   6  15   6      599.07      594.46    136.64 o 
   7  15   6      863.79      756.91    153.87 o 
   8  15   6       53.30       48.18    127.00 o 
   9  15   6      845.04      978.63    150.20 o 
  10  15   6     1044.46      921.43    127.60 o 
  11  15   6      519.16      454.25    100.28 o 
  12  15   6      858.05      986.17    111.24 o 
  13  15   6     1659.63     1690.22    119.14 o 
  14  15   6     1810.49     1762.90    128.36 o 
  15  15   6     2528.75     2685.54    171.66 o 
  16  15   6     2301.43     2424.21    147.30 o 
  17  15   6      396.69      518.34    140.64 o 
  18  15   6     1151.28     1051.54    150.84 o 
  19  15   6      882.36      945.81    158.69 o 
  20  15   6        1.81       43.44    143.16 o 
  21  15   6      506.11      382.40    158.24 o 
   0  16   6        5.79      102.78    183.05 o 
   1  16   6     1887.23     1939.69    193.16 o 
   2  16   6       42.70       92.57    135.88 o 
   3  16   6     1307.68     1601.82    171.75 o 
   4  16   6      226.87      375.56    142.96 o 
   5  16   6      434.89      541.10    157.33 o 
   6  16   6       59.71       52.85    136.10 o 
   7  16   6      316.97      264.64    139.49 o 
   8  16   6      988.12     1088.52    156.76 o 
   9  16   6       14.57       44.08    149.22 o 
  10  16   6      108.68      135.42    121.11 o 
  11  16   6     2888.86     3127.83    177.11 o 
  12  16   6      218.51      222.23    121.67 o 
  13  16   6     2057.48     2082.15    148.63 o 
  14  16   6       71.48       79.56    111.94 o 
  15  16   6      105.52      152.59    107.22 o 
  16  16   6        0.06       42.41    115.87 o 
  17  16   6        6.98       55.62    134.84 o 
  18  16   6       59.27       71.00    146.26 o 
  19  16   6        2.70       94.51    145.18 o 
  20  16   6      342.48      180.94    157.21 o 
   1  17   6      423.60      647.02    144.31 o 
   2  17   6      522.35      743.88    152.70 o 
   3  17   6     3019.80     3160.17    376.86 o 
   4  17   6     1446.37     1329.91    168.06 o 
   5  17   6     2459.26     2480.79    185.11 o 
   6  17   6      140.98      117.99    143.65 o 
   7  17   6      185.79      180.70    147.43 o 
   8  17   6     2122.13     2091.36    184.38 o 
   9  17   6      738.42      726.63    169.76 o 
  10  17   6     2314.67     2400.24    166.87 o 
  11  17   6     1963.71     2006.77    155.41 o 
  12  17   6     1290.71     1528.98    151.43 o 
  13  17   6     1893.96     2054.00    162.13 o 
  14  17   6      160.76      204.04    138.08 o 
  15  17   6      854.02      825.03    147.08 o 
  16  17   6       86.82      173.30    147.15 o 
  17  17   6      713.95      597.52    191.37 o 
  18  17   6      120.14        0.98    260.38 o 
   0  18   6       18.86       39.15    195.77 o 
   1  18   6      151.92      183.14    155.70 o 
   2  18   6      149.66      181.39    167.88 o 
   3  18   6       11.17       14.19    155.74 o 
   4  18   6     1224.45     1009.16    168.91 o 
   5  18   6       55.85      119.89    159.73 o 
   6  18   6      266.84      262.36    163.89 o 
   7  18   6      173.92      211.28    163.21 o 
   8  18   6        2.39        7.04    159.99 o 
   9  18   6        0.05       34.15    156.36 o 
  10  18   6      231.00      153.63    132.46 o 
  11  18   6      302.21      320.41    136.86 o 
  12  18   6     1204.09     1416.94    155.87 o 
  13  18   6      595.54      496.02    142.96 o 
  14  18   6      721.71      688.81    155.73 o 
  15  18   6       54.39       17.62    273.10 o 
  16  18   6      242.10      245.70    257.44 o 
  17  18   6      199.18      127.25    295.62 o 
   1  19   6       11.67        0.00    160.79 o 
   2  19   6      534.38      536.13    177.88 o 
   3  19   6       34.98      225.62    159.71 o 
   4  19   6     1154.41     1137.99    192.05 o 
   5  19   6        4.91        0.00    152.36 o 
   6  19   6      887.48      911.90    182.63 o 
   7  19   6       44.09       19.68    164.99 o 
   8  19   6     1033.90      873.45    173.73 o 
   9  19   6     1298.41     1360.40    156.62 o 
  10  19   6      247.36      290.81    138.94 o 
  11  19   6     1109.51     1350.08    155.57 o 
  12  19   6      329.72      360.22    277.02 o 
  13  19   6     1070.69      937.76    303.45 o 
  14  19   6     1133.91     1115.91    279.96 o 
  15  19   6     1596.90     1622.96    309.32 o 
   0  20   6     1282.37     1269.59    283.87 o 
   1  20   6      146.04      293.62    169.85 o 
   2  20   6      644.40      672.32    189.92 o 
   3  20   6      511.11      643.62    171.15 o 
   4  20   6        8.84       11.64    171.01 o 
   5  20   6      630.44      333.59    173.53 o 
   6  20   6      395.70      357.49    169.56 o 
   7  20   6       20.64       12.18    170.54 o 
   8  20   6      118.37      230.00    182.29 o 
   9  20   6      443.14      502.16    251.57 o 
  10  20   6        8.45       14.68    245.70 o 
  11  20   6      577.25      412.10    257.44 o 
  12  20   6      146.72        0.98    255.48 o 
  13  20   6      840.25      816.38    308.34 o 
   1  21   6        5.46       89.20    166.29 o 
   2  21   6      149.99      103.37    173.21 o 
   3  21   6      387.92      432.59    192.07 o 
   4  21   6        4.28       42.65    166.12 o 
   5  21   6      398.09      294.64    270.17 o 
   6  21   6      313.12      343.58    275.06 o 
   7  21   6     1092.90      973.97    262.34 o 
   8  21   6     1187.43     1367.48    310.30 o 
   9  21   6      181.55      122.36    278.00 o 
  10  21   6      892.03      918.18    313.24 o 
  11  21   6      199.02      239.82    292.68 o 
   0  22   6      545.41      298.55    263.32 o 
   1  22   6       19.65        9.79    183.76 o 
   2  22   6      233.43       36.22    270.17 o 
   3  22   6       10.71      237.86    266.25 o 
   4  22   6      212.94      426.79    283.87 o 
   5  22   6       44.47       73.42    277.02 o 
   6  22   6      269.15      440.49    294.64 o 
   7  22   6       26.81       46.99    285.83 o 
   8  22   6      466.50      809.52    282.89 o 
   1   0   7       75.23      245.34     51.71 o 
   2   0   7    16462.83    15988.70    965.42 o 
   3   0   7      588.62      720.35     81.24 o 
   4   0   7    25071.92    23924.42   1713.39 o 
   5   0   7     5719.47     6581.76    263.13 o 
   6   0   7     5125.12     4614.56    407.29 o 
   7   0   7    41619.67    40605.23   1578.05 o 
   8   0   7     4779.32     4646.82    290.51 o 
   9   0   7    37887.02    36783.05   1354.54 o 
  10   0   7     1883.95     2282.41     80.79 o 
  11   0   7    21962.93    22979.76    561.94 o 
  12   0   7     1281.11     1457.72    105.81 o 
  13   0   7    13371.73    13036.11    363.95 o 
  14   0   7      307.11      458.29     96.38 o 
  15   0   7     3964.15     4536.89    148.07 o 
  16   0   7     2640.85     2822.74    149.40 o 
  17   0   7     2107.89     2277.32    121.49 o 
  18   0   7       20.45       65.04     98.71 o 
  19   0   7     8882.75     8627.82    246.16 o 
  20   0   7      170.28       90.24    113.24 o 
  21   0   7      821.71      994.66    131.11 o 
  22   0   7      420.37      524.07    125.37 o 
  23   0   7      204.62      400.81    159.16 o 
  24   0   7      210.03      279.40    168.07 o 
  25   0   7        6.72      116.01    165.27 o 
  26   0   7       79.45       27.11    174.04 o 
   0   1   7    12612.45    12707.14    933.62 o 
   1   1   7     2291.69     2941.40     76.26 o 
   2   1   7     1055.36     1053.52     64.89 o 
   3   1   7     3241.86     3334.12     81.41 o 
   4   1   7      105.99       67.92     39.41 o 
   5   1   7     2526.18     3231.10     79.91 o 
   6   1   7      276.42      281.39     41.49 o 
   7   1   7       77.97       35.66     34.30 o 
   8   1   7     1214.58     1219.55     39.65 o 
   9   1   7        5.79       27.37     34.54 o 
  10   1   7      360.52      399.79     51.69 o 
  11   1   7      637.54      654.50     72.66 o 
  12   1   7     3831.94     3899.48     96.52 o 
  13   1   7      122.47      220.25     68.35 o 
  14   1   7    13010.83    13378.96    298.00 o 
  15   1   7       91.20      165.29     69.86 o 
  16   1   7      751.33      680.15     82.35 o 
  17   1   7       10.00       73.30     66.59 o 
  18   1   7     3432.29     3317.64    107.93 o 
  19   1   7      342.66      433.17     81.45 o 
  20   1   7     1603.52     1668.67     93.60 o 
  21   1   7      106.02      110.30     87.92 o 
  22   1   7       69.85       60.51     89.92 o 
  23   1   7      529.81      393.40    102.31 o 
  24   1   7        6.77        5.46    101.77 o 
  25   1   7      797.47      644.20    126.10 o 
  26   1   7      170.47      130.08    122.86 o 
   1   2   7      701.60      734.19     49.02 o 
   2   2   7    16847.17    18245.14    695.31 o 
   3   2   7     3824.29     3357.35    121.28 o 
   4   2   7    11123.74    10442.24    408.98 o 
   5   2   7     3386.05     3018.33     94.91 o 
   6   2   7     3621.01     3508.43    158.39 o 
   7   2   7     4317.33     4510.57    100.94 o 
   8   2   7      673.46      544.74     46.68 o 
   9   2   7     5152.63     5366.07    108.76 o 
  10   2   7     1285.01     1370.45     53.87 o 
  11   2   7     6043.94     6331.12    161.43 o 
  12   2   7       13.29       77.54     52.95 o 
  13   2   7    14849.40    14191.53    296.82 o 
  14   2   7      391.98      453.39     66.87 o 
  15   2   7    14401.00    14786.25    283.01 o 
  16   2   7        1.99       31.02     64.90 o 
  17   2   7     6233.26     5335.15    127.50 o 
  18   2   7       15.79       10.63     78.55 o 
  19   2   7     2357.45     2165.15    116.37 o 
  20   2   7     1232.34     1176.75    105.66 o 
  21   2   7     1892.23     1568.27    106.20 o 
  22   2   7     1704.29     1739.63    115.63 o 
  23   2   7     1011.23      931.35    110.65 o 
  24   2   7      873.60      891.74    119.63 o 
  25   2   7      433.39      303.17    107.13 o 
  26   2   7       18.52      121.53    110.73 o 
   0   3   7     3605.85     2798.55    225.88 o 
   1   3   7     8246.47     9014.77    247.65 o 
   2   3   7     2409.18     2591.48    141.79 o 
   3   3   7     3333.18     4092.97     72.26 o 
   4   3   7     9065.97     9075.04    227.87 o 
   5   3   7     1318.85     1440.76     80.38 o 
   6   3   7     1544.00     1528.64     77.10 o 
   7   3   7      423.92      443.98     52.20 o 
   8   3   7     4524.05     5291.22    123.98 o 
   9   3   7       62.02      107.66     51.91 o 
  10   3   7     2391.61     2530.12     96.07 o 
  11   3   7      109.28      113.48     62.29 o 
  12   3   7     3467.57     3743.53    102.78 o 
  13   3   7      502.29      637.53     56.68 o 
  14   3   7      234.68      146.39     72.58 o 
  15   3   7       29.28      122.19     72.71 o 
  16   3   7      409.79      489.25     84.65 o 
  17   3   7     2017.25     2126.46    100.42 o 
  18   3   7      244.30      331.12     84.15 o 
  19   3   7     2727.83     2608.44    128.75 o 
  20   3   7       28.13       85.09     87.68 o 
  21   3   7      663.71      775.09    100.11 o 
  22   3   7      206.92      303.26     97.70 o 
  23   3   7        2.19       74.24     98.10 o 
  24   3   7        0.54        9.86    118.31 o 
  25   3   7       29.26       10.99    124.28 o 
  26   3   7       69.29       66.10    126.15 o 
   1   4   7     1854.05     2057.94     78.74 o 
   2   4   7     4743.73     5071.72    100.21 o 
   3   4   7     3653.21     4195.48     87.85 o 
   4   4   7     9838.06     9862.90    131.98 o 
   5   4   7     3281.70     3891.69     87.96 o 
   6   4   7     3810.15     3620.51    104.67 o 
   7   4   7     7854.84     8176.38    116.15 o 
   8   4   7      195.64      253.66     72.37 o 
   9   4   7    18009.29    18243.06    379.03 o 
  10   4   7      185.50      341.99     73.98 o 
  11   4   7    27221.46    27730.57    739.12 o 
  12   4   7     1587.13     1857.82     76.12 o 
  13   4   7     7582.57     8081.42    239.64 o 
  14   4   7        6.52       11.81     63.28 o 
  15   4   7     2416.43     2192.37     94.77 o 
  16   4   7      732.20      655.50     81.51 o 
  17   4   7     4335.43     4296.34    126.46 o 
  18   4   7       60.49       64.67     80.77 o 
  19   4   7     1050.61     1118.91     97.32 o 
  20   4   7     1806.91     1698.73    114.37 o 
  21   4   7     2443.80     2781.10    140.24 o 
  22   4   7      571.16      524.32    119.45 o 
  23   4   7      904.40      952.23    128.06 o 
  24   4   7       35.55       51.62    119.83 o 
  25   4   7       48.74      149.36    121.46 o 
  26   4   7      154.15      137.47    128.21 o 
   0   5   7      153.55      141.26     75.26 o 
   1   5   7      903.84      913.41     75.34 o 
   2   5   7       30.41       61.06     46.84 o 
   3   5   7      857.90      819.03     78.19 o 
   4   5   7     3246.23     3431.09     97.98 o 
   5   5   7     4336.88     4257.88    114.47 o 
   6   5   7      616.84      701.63     69.84 o 
   7   5   7      627.17      603.10     71.12 o 
   8   5   7       26.37       26.49     56.30 o 
   9   5   7       51.34       63.82     54.95 o 
  10   5   7     2913.49     3411.66    107.71 o 
  11   5   7      394.69      584.73     81.13 o 
  12   5   7    16773.07    18055.54    473.84 o 
  13   5   7      466.66      467.07     88.31 o 
  14   5   7     1485.63     1507.34    106.84 o 
  15   5   7      106.11      151.11     83.07 o 
  16   5   7      207.47      264.88     77.76 o 
  17   5   7     1636.46     1691.89     95.94 o 
  18   5   7     1330.01     1329.95     94.05 o 
  19   5   7       85.69      134.56     98.60 o 
  20   5   7     3148.68     3516.80    168.86 o 
  21   5   7      354.87      253.88    109.47 o 
  22   5   7     2150.85     2102.73    139.40 o 
  23   5   7      620.44      456.08    117.84 o 
  24   5   7       16.70       43.71    123.68 o 
  25   5   7      535.49      546.52    131.73 o 
  26   5   7        1.01        0.00    130.50 o 
   1   6   7     1477.58     1489.75     69.07 o 
   2   6   7     2176.35     2344.35     85.59 o 
   3   6   7     3149.30     3146.43     89.32 o 
   4   6   7     9408.03     9419.27    185.34 o 
   5   6   7     4426.56     4414.64    129.70 o 
   6   6   7     2367.90     2575.42    128.57 o 
   7   6   7      359.83      415.46     61.33 o 
   8   6   7     2927.63     3012.86    105.68 o 
   9   6   7     1270.80     1315.97     68.32 o 
  10   6   7      712.98      689.85     63.50 o 
  11   6   7     4616.85     4871.60    111.76 o 
  12   6   7      948.22     1004.62     71.42 o 
  13   6   7     3772.07     4117.46    187.22 o 
  14   6   7      287.67      316.84     70.96 o 
  15   6   7     5566.90     5390.13    336.12 o 
  16   6   7     1233.37     1379.84    121.75 o 
  17   6   7     5851.69     5619.66    228.18 o 
  18   6   7      719.14      721.53    107.94 o 
  19   6   7     1904.83     1754.33    121.68 o 
  20   6   7      465.30      479.46    122.98 o 
  21   6   7      444.12      367.67    109.15 o 
  22   6   7      349.51      429.79    119.33 o 
  23   6   7      141.05       52.80    110.76 o 
  24   6   7       76.44      112.74    127.45 o 
  25   6   7      414.87      456.23    132.29 o 
   0   7   7     2652.58     2315.11    115.13 o 
   1   7   7     9551.10    10226.28    120.17 o 
   2   7   7     1083.92     1069.60     73.34 o 
   3   7   7     3584.65     3841.73     95.90 o 
   4   7   7     1007.10      971.49     88.11 o 
   5   7   7     4089.46     4250.33     96.37 o 
   6   7   7     1951.01     2031.00     98.20 o 
   7   7   7       98.01      133.43     59.96 o 
   8   7   7        1.96       13.43     60.92 o 
   9   7   7      477.11      524.40     60.08 o 
  10   7   7       93.00      158.38     64.70 o 
  11   7   7      643.04      741.20    100.78 o 
  12   7   7      997.28     1143.83    106.26 o 
  13   7   7     2370.27     2495.71    136.19 o 
  14   7   7     6104.48     5740.00    275.25 o 
  15   7   7       79.35      102.16     87.86 o 
  16   7   7      911.00      804.60    120.75 o 
  17   7   7     1338.92     1328.17    133.15 o 
  18   7   7     2586.21     2583.80    159.65 o 
  19   7   7      566.71      621.19    108.02 o 
  20   7   7     2361.51     2279.63    136.50 o 
  21   7   7      524.25      541.81    120.39 o 
  22   7   7       49.04      114.28    113.29 o 
  23   7   7        3.10        0.98    113.04 o 
  24   7   7      106.20       24.47    119.30 o 
  25   7   7       95.51       85.72    130.64 o 
   1   8   7      452.58      596.32     52.82 o 
   2   8   7     8227.86     8444.24    213.54 o 
   3   8   7      516.07      577.31     55.33 o 
   4   8   7     4989.28     4474.91    131.02 o 
   5   8   7     1079.75     1183.91     83.00 o 
   6   8   7     1399.21     1419.50     94.38 o 
   7   8   7    13576.19    13123.80    774.04 o 
   8   8   7      142.11      190.31     97.14 o 
   9   8   7     9500.45     9289.16    337.76 o 
  10   8   7     3943.10     4232.58    127.68 o 
  11   8   7      174.92      204.61     86.37 o 
  12   8   7     2506.16     2511.54    172.44 o 
  13   8   7      997.37     1112.21     96.77 o 
  14   8   7      817.11      709.35    106.31 o 
  15   8   7     1285.53     1249.28    101.52 o 
  16   8   7       29.22       20.43     91.36 o 
  17   8   7      352.96      468.73    121.35 o 
  18   8   7       44.04       27.57    112.23 o 
  19   8   7     1485.64     1634.82    150.75 o 
  20   8   7       17.05       50.75    102.49 o 
  21   8   7      538.12      599.72    127.01 o 
  22   8   7      131.74      201.29    125.94 o 
  23   8   7      163.50      154.69    124.70 o 
  24   8   7       37.38       46.41    125.38 o 
  25   8   7        4.68       63.41    132.21 o 
   0   9   7      139.19       87.48     79.14 o 
   1   9   7     1062.20     1019.36     83.58 o 
   2   9   7      350.36      486.66     72.84 o 
   3   9   7     2048.02     1822.97     98.34 o 
   4   9   7       34.50        6.89     76.78 o 
   5   9   7      102.09       82.42     78.47 o 
   6   9   7     2111.23     1821.49    128.82 o 
   7   9   7      167.31      177.67     88.81 o 
   8   9   7      177.87      152.17     88.47 o 
   9   9   7     2465.02     2433.24    113.72 o 
  10   9   7     2344.91     2320.89    127.23 o 
  11   9   7      132.24       93.02     78.52 o 
  12   9   7     1981.68     2164.16    159.94 o 
  13   9   7     1862.57     1995.76    139.61 o 
  14   9   7     3635.89     3576.37    196.11 o 
  15   9   7      791.81      886.43    112.15 o 
  16   9   7      691.52      713.73    113.32 o 
  17   9   7      400.43      425.94    125.98 o 
  18   9   7     1259.08     1361.18    187.01 o 
  19   9   7      302.88      280.83    126.60 o 
  20   9   7      652.71      534.59    140.69 o 
  21   9   7      832.64      803.09    119.35 o 
  22   9   7      219.71      250.87    122.58 o 
  23   9   7     2022.80     2205.07    152.26 o 
  24   9   7      235.65      224.56    136.91 o 
   1  10   7     2044.90     2414.91    214.33 o 
   2  10   7     1738.38     1799.84    136.66 o 
   3  10   7     5160.78     4701.32    316.36 o 
   4  10   7     1453.33     1266.81    128.99 o 
   5  10   7     5461.16     5512.73    363.68 o 
   6  10   7     1095.81     1012.57    125.44 o 
   7  10   7       53.72       26.58     85.53 o 
   8  10   7      393.92      335.07    102.75 o 
   9  10   7       18.41       34.83     81.45 o 
  10  10   7      413.67      354.60     84.15 o 
  11  10   7      755.10      720.46     94.87 o 
  12  10   7     1294.04     1317.96    107.94 o 
  13  10   7     4783.83     4610.86    325.95 o 
  14  10   7      416.74      368.41     95.22 o 
  15  10   7     4117.39     4253.42    279.96 o 
  16  10   7      676.01      938.39    113.70 o 
  17  10   7     2595.32     2472.06    184.25 o 
  18  10   7      328.14      376.36    128.59 o 
  19  10   7     1097.23     1071.64    184.40 o 
  20  10   7     1034.67     1070.57    155.67 o 
  21  10   7      650.28      568.33    145.42 o 
  22  10   7      686.88      924.97    133.84 o 
  23  10   7      180.85      249.72    136.15 o 
   0  11   7      452.31      298.55    170.32 o 
   1  11   7     8746.51     8833.92    219.39 o 
   2  11   7       70.09      181.06     80.05 o 
   3  11   7     6677.02     6325.67    477.31 o 
   4  11   7     4152.22     3792.38    419.16 o 
   5  11   7     1871.19     1780.31    104.95 o 
   6  11   7     4064.03     3778.37    351.40 o 
   7  11   7     3435.40     3315.80    338.15 o 
   8  11   7      266.93      227.03    101.02 o 
   9  11   7     1882.75     1593.70    166.33 o 
  10  11   7     1431.31     1625.83    104.77 o 
  11  11   7      589.37      773.31    100.79 o 
  12  11   7     7874.24     7435.27    581.54 o 
  13  11   7        3.68       27.64     91.36 o 
  14  11   7      644.84      696.26    116.92 o 
  15  11   7       16.28       88.87     97.66 o 
  16  11   7        1.91       18.39    101.93 o 
  17  11   7     3548.25     3084.91    297.52 o 
  18  11   7      227.27      194.76    120.46 o 
  19  11   7     2371.99     2299.13    204.24 o 
  20  11   7      785.98      879.46    144.27 o 
  21  11   7      697.83      930.93    159.03 o 
  22  11   7      690.63      706.00    155.52 o 
  23  11   7      345.56      433.36    137.39 o 
   1  12   7      187.26       41.99    122.44 o 
   2  12   7      813.62      919.64    147.05 o 
   3  12   7      677.13      657.28    136.92 o 
   4  12   7     3177.59     3070.11    227.09 o 
   5  12   7      577.90      550.90     97.15 o 
   6  12   7     1780.92     1622.33    188.19 o 
   7  12   7      622.29      670.63    105.01 o 
   8  12   7      502.45      438.97    107.41 o 
   9  12   7     1570.80     1298.96    154.58 o 
  10  12   7      137.46      111.84     92.00 o 
  11  12   7     2806.19     2631.90    139.59 o 
  12  12   7     1713.89     1570.58    136.35 o 
  13  12   7      986.61     1076.36    104.87 o 
  14  12   7        6.45       40.17    100.94 o 
  15  12   7      534.93      486.16    105.21 o 
  16  12   7      309.39      226.98    108.19 o 
  17  12   7      773.25      718.48    116.41 o 
  18  12   7      209.53      216.91    129.76 o 
  19  12   7      195.91      304.56    132.79 o 
  20  12   7      528.23      406.47    149.37 o 
  21  12   7      655.00      792.54    159.29 o 
  22  12   7       56.26      102.91    151.43 o 
   0  13   7      429.47      325.96    192.84 o 
   1  13   7     3038.92     3050.72    200.00 o 
   2  13   7        0.68        1.48    121.80 o 
   3  13   7     3128.96     2899.21    211.28 o 
   4  13   7      654.31      696.99    178.15 o 
   5  13   7    13389.82    14117.19    411.61 o 
   6  13   7      470.45      842.27    139.37 o 
   7  13   7    10390.30    10356.31    259.16 o 
   8  13   7      460.01      336.15    105.87 o 
   9  13   7     2109.80     1945.39    140.65 o 
  10  13   7      434.00      449.38     98.96 o 
  11  13   7       42.48       99.75     95.56 o 
  12  13   7      767.82      821.94    106.85 o 
  13  13   7       37.80      110.17    103.69 o 
  14  13   7      350.03      330.87    111.07 o 
  15  13   7      155.61      167.91    109.37 o 
  16  13   7      144.74      133.78    120.12 o 
  17  13   7        1.19       51.50    118.08 o 
  18  13   7       64.94       71.54    129.94 o 
  19  13   7      516.49      486.46    138.22 o 
  20  13   7      760.72      924.48    157.91 o 
  21  13   7      640.23      605.09    157.79 o 
   1  14   7      116.43      144.69    128.23 o 
   2  14   7     4635.22     4586.82    240.80 o 
   3  14   7        9.22       87.60    132.48 o 
   4  14   7     5397.84     5698.63    481.60 o 
   5  14   7       19.10      153.71    145.97 o 
   6  14   7     1039.56     1051.04    170.90 o 
   7  14   7      385.94      368.28    138.02 o 
   8  14   7      222.98      200.32    156.13 o 
   9  14   7       51.20       55.69    150.12 o 
  10  14   7      704.39      771.78    129.79 o 
  11  14   7        2.57       40.71     93.50 o 
  12  14   7      454.31      431.39    112.89 o 
  13  14   7      366.53      371.17    104.12 o 
  14  14   7      482.71      322.60    112.16 o 
  15  14   7     1572.09     1480.82    135.75 o 
  16  14   7       36.36       29.39    119.05 o 
  17  14   7     1098.60     1161.83    137.87 o 
  18  14   7       13.53        5.06    137.42 o 
  19  14   7      252.61      250.26    148.39 o 
  20  14   7      206.54      250.64    150.35 o 
   0  15   7     1334.02     1398.80    226.12 o 
   1  15   7     9236.96     9535.16    285.83 o 
   2  15   7      910.73     1046.68    156.08 o 
   3  15   7     6960.54     6807.82    253.79 o 
   4  15   7      307.80      555.24    161.20 o 
   5  15   7     6164.07     5494.06    236.85 o 
   6  15   7      331.23      389.01    154.75 o 
   7  15   7     2676.47     2520.91    201.88 o 
   8  15   7        8.06       15.52    139.18 o 
   9  15   7      367.15      368.81    164.03 o 
  10  15   7       18.15       14.23    120.21 o 
  11  15   7      391.53      519.80    137.64 o 
  12  15   7      279.27      358.99    138.88 o 
  13  15   7        1.39       17.10    131.55 o 
  14  15   7     2058.64     2033.16    148.69 o 
  15  15   7      406.87      322.33    124.08 o 
  16  15   7      366.96      357.52    130.11 o 
  17  15   7      405.22      453.97    132.40 o 
  18  15   7      870.62      662.45    153.26 o 
  19  15   7      958.72      983.89    162.56 o 
   1  16   7      142.84      315.88    151.31 o 
   2  16   7     2445.44     2552.74    227.03 o 
   3  16   7      942.04      946.15    166.60 o 
   4  16   7     1834.07     1849.66    206.60 o 
   5  16   7       85.04       92.48    147.52 o 
   6  16   7      231.70      325.32    167.40 o 
   7  16   7     1021.65      712.62    171.18 o 
   8  16   7       15.03       92.99    142.09 o 
   9  16   7     1131.87     1202.24    174.32 o 
  10  16   7      888.78      976.75    142.42 o 
  11  16   7      856.34      858.58    147.25 o 
  12  16   7       17.33       22.62    135.16 o 
  13  16   7      130.56      111.26    136.96 o 
  14  16   7        1.66      105.10    136.94 o 
  15  16   7        0.74       45.05    147.16 o 
  16  16   7      875.84     1026.33    167.58 o 
  17  16   7       79.90       71.68    155.90 o 
  18  16   7       59.32       49.58    185.08 o 
   0  17   7      700.98      556.98    250.59 o 
   1  17   7      879.93      818.85    179.27 o 
   2  17   7        0.14       21.07    164.36 o 
   3  17   7     1816.18     2003.78    184.46 o 
   4  17   7       39.76       73.50    170.96 o 
   5  17   7      680.05      739.63    166.54 o 
   6  17   7      686.64      446.63    165.21 o 
   7  17   7      618.78      841.16    172.40 o 
   8  17   7       58.98      154.17    170.27 o 
   9  17   7       35.11       12.37    150.52 o 
  10  17   7       58.80       65.80    136.88 o 
  11  17   7        6.85       18.30    126.84 o 
  12  17   7     1168.20     1249.19    163.29 o 
  13  17   7      250.59      534.87    157.26 o 
  14  17   7     1568.37     1633.53    167.83 o 
  15  17   7      396.32      509.37    157.57 o 
  16  17   7       52.93       93.87    160.05 o 
  17  17   7       62.68       52.34    156.57 o 
   1  18   7       16.55       90.61    162.12 o 
   2  18   7     1202.67     1161.70    204.58 o 
   3  18   7      204.17      166.96    166.99 o 
   4  18   7     1430.49     1346.51    198.84 o 
   5  18   7        5.80      123.85    163.93 o 
   6  18   7      315.19      262.88    167.85 o 
   7  18   7        4.47        8.45    170.53 o 
   8  18   7      185.12      217.41    179.07 o 
   9  18   7      322.41      377.76    236.40 o 
  10  18   7       42.72       68.82    134.22 o 
  11  18   7        2.80        2.60    142.51 o 
  12  18   7       24.90       76.43    149.98 o 
  13  18   7      220.69      139.06    154.07 o 
  14  18   7      191.46      246.12    160.16 o 
  15  18   7      395.79      555.33    162.50 o 
   0  19   7      477.99      584.38    278.98 o 
   1  19   7     3710.85     3830.52    273.73 o 
   2  19   7      106.84      221.67    177.96 o 
   3  19   7     5239.39     5389.27    310.79 o 
   4  19   7      119.20      168.77    173.09 o 
   5  19   7      874.97      674.41    170.70 o 
   6  19   7        9.03       36.10    166.22 o 
   7  19   7      254.25      352.09    185.73 o 
   8  19   7      289.55      371.08    176.85 o 
   9  19   7      559.93      616.72    196.13 o 
  10  19   7        7.14       33.33    150.34 o 
  11  19   7      334.48      528.78    160.14 o 
  12  19   7      126.61      221.44    160.78 o 
  13  19   7       70.48      144.31    154.07 o 
   1  20   7      287.02      398.75    181.27 o 
   2  20   7      901.34     1024.78    190.08 o 
   3  20   7        3.71        6.34    189.65 o 
   4  20   7     1136.47     1230.51    189.38 o 
   5  20   7      116.71      170.03    185.36 o 
   6  20   7      100.72      146.76    189.23 o 
   7  20   7      145.51      187.35    188.11 o 
   8  20   7      253.44      122.35    179.25 o 
   9  20   7      211.80      348.27    154.20 o 
  10  20   7      156.72      117.92    156.07 o 
  11  20   7      470.58      748.83    282.89 o 
   0  21   7       14.52       38.18    243.74 o 
   1  21   7      729.45      618.18    207.62 o 
   2  21   7       15.69       16.36    186.47 o 
   3  21   7      549.46      924.36    216.38 o 
   4  21   7       73.11       44.19    194.26 o 
   5  21   7     1367.65     1580.24    219.84 o 
   6  21   7        2.10        3.46    189.67 o 
   7  21   7     1000.27      765.47    282.89 o 
   8  21   7        2.67      149.77    296.60 o 
   1  22   7       41.10      204.15    208.33 o 
   2  22   7      142.54      103.40    205.77 o 
   3  22   7        8.45       44.87    196.40 o 
   0   0   8     5514.44     6610.10    174.88 o 
   1   0   8    78967.67    76554.75   5016.83 o 
   2   0   8     4026.82     4757.13    113.77 o 
   3   0   8    24142.70    22166.06   1369.78 o 
   4   0   8     7953.97     8332.54    397.02 o 
   5   0   8    14469.71    13542.58    708.02 o 
   6   0   8     2595.26     2732.83    130.21 o 
   7   0   8     8284.05     8126.03    399.84 o 
   8   0   8      118.99       93.27     51.72 o 
   9   0   8     1293.37     1201.13     92.24 o 
  10   0   8      262.23      303.24     79.42 o 
  11   0   8     3558.47     3561.92    126.45 o 
  12   0   8     1132.88     1304.04    136.81 o 
  13   0   8      594.29      507.44     99.07 o 
  14   0   8      126.48       94.79    101.33 o 
  15   0   8       65.26       76.05     99.39 o 
  16   0   8      235.51      302.31    103.86 o 
  17   0   8     5007.17     4642.02    175.78 o 
  18   0   8       87.65      174.01    118.96 o 
  19   0   8     2305.10     2358.45    145.25 o 
  20   0   8     2093.81     2071.50    153.51 o 
  21   0   8      818.42      892.16    134.11 o 
  22   0   8     1264.45     1304.05    146.38 o 
  23   0   8       11.42       34.41    147.69 o 
  24   0   8       56.16       59.65    157.32 o 
  25   0   8        4.46        0.98    178.47 o 
   1   1   8      260.23      502.14     49.58 o 
   2   1   8     4539.43     4191.56    154.48 o 
   3   1   8      965.05     1060.43     51.48 o 
   4   1   8     4398.32     4187.98     96.26 o 
   5   1   8       79.67       73.23     44.02 o 
   6   1   8        0.89       14.81     47.38 o 
   7   1   8     6240.92     6484.78    148.80 o 
   8   1   8     2382.08     2558.89     77.99 o 
   9   1   8     9207.33     9290.15    219.32 o 
  10   1   8     2567.91     2453.11     87.40 o 
  11   1   8      593.83      631.15     60.93 o 
  12   1   8       42.43       32.29     56.31 o 
  13   1   8      170.05      106.06     64.96 o 
  14   1   8     2233.22     2286.62    101.00 o 
  15   1   8      919.61     1018.79     76.93 o 
  16   1   8     3421.91     3288.04    114.24 o 
  17   1   8     1157.23     1238.77     85.61 o 
  18   1   8       47.58       28.42     75.26 o 
  19   1   8      556.04      499.37     85.25 o 
  20   1   8      237.61      230.34     83.26 o 
  21   1   8       45.23       28.06     92.56 o 
  22   1   8       54.08       27.59     95.55 o 
  23   1   8       53.49       91.48    105.80 o 
  24   1   8      206.45      213.17    108.34 o 
  25   1   8       12.26       70.06    121.31 o 
   0   2   8      972.23      852.53     77.51 o 
   1   2   8      409.28      363.02     49.72 o 
   2   2   8     3562.53     3464.52    113.09 o 
   3   2   8     4029.30     3685.35    114.99 o 
   4   2   8     4424.02     4467.85    121.95 o 
   5   2   8     5110.49     4750.14    139.07 o 
   6   2   8     5921.61     6194.45     98.20 o 
   7   2   8    10144.93     9858.07    308.12 o 
   8   2   8     1049.89     1310.80     56.55 o 
   9   2   8     8209.15     7756.28    185.43 o 
  10   2   8       28.42      133.79     52.50 o 
  11   2   8     6661.79     6646.72    204.11 o 
  12   2   8     1053.10     1090.82     64.83 o 
  13   2   8      333.86      366.27     65.56 o 
  14   2   8      414.87      435.20     66.41 o 
  15   2   8      655.97      556.57     73.13 o 
  16   2   8       70.26      110.34     68.56 o 
  17   2   8        2.50       18.74     74.91 o 
  18   2   8       10.76        9.55     88.68 o 
  19   2   8     1527.54     1618.25    111.22 o 
  20   2   8      342.32      409.55    101.31 o 
  21   2   8     2869.60     2778.02    139.82 o 
  22   2   8       82.67       80.57     99.89 o 
  23   2   8     3168.45     3751.56    161.73 o 
  24   2   8     1432.22     1304.12    143.98 o 
  25   2   8     2560.54     2841.12    171.69 o 
   1   3   8      273.79      238.83     50.00 o 
   2   3   8       82.56       87.15     48.70 o 
   3   3   8      604.49      730.16     51.19 o 
   4   3   8     1460.15     1303.49     53.92 o 
   5   3   8     7503.47     7532.04    145.00 o 
   6   3   8       71.81       84.08     53.17 o 
   7   3   8     7436.29     8286.10    139.07 o 
   8   3   8      131.42      182.38     60.23 o 
   9   3   8     2483.79     2750.64     90.14 o 
  10   3   8     2649.81     2455.86     94.24 o 
  11   3   8     5754.30     5930.99    154.77 o 
  12   3   8     6064.19     6031.68    122.83 o 
  13   3   8       23.15      135.43     62.32 o 
  14   3   8     2111.99     2183.51    106.37 o 
  15   3   8     3377.80     3698.65    125.22 o 
  16   3   8       34.81      120.41     78.55 o 
  17   3   8     3320.81     3172.30    131.02 o 
  18   3   8        8.01       25.72     84.42 o 
  19   3   8      416.45      480.19     94.50 o 
  20   3   8       30.07       35.62     93.82 o 
  21   3   8      536.20      491.21    101.38 o 
  22   3   8        7.65      116.55    117.43 o 
  23   3   8      629.92      748.50    129.33 o 
  24   3   8        1.69        9.25    121.27 o 
  25   3   8      130.54        3.92    134.48 o 
   0   4   8     9876.10    10717.41    218.39 o 
   1   4   8    27245.65    28116.34    185.32 o 
   2   4   8     4620.25     5584.23    120.23 o 
   3   4   8    23590.12    25237.76    178.62 o 
   4   4   8       76.45       55.22     58.66 o 
   5   4   8     3921.43     3699.15    102.05 o 
   6   4   8        9.82       24.24     59.58 o 
   7   4   8      331.22      408.85     59.77 o 
   8   4   8      647.74      738.36     74.63 o 
   9   4   8      283.00      381.65     66.56 o 
  10   4   8      670.31      689.77     72.36 o 
  11   4   8        0.31       17.89     69.37 o 
  12   4   8     1713.27     1851.66     82.73 o 
  13   4   8      195.19      192.06     68.15 o 
  14   4   8       29.84       17.77     70.02 o 
  15   4   8     1655.90     1611.96     94.92 o 
  16   4   8     1140.77     1111.21     94.15 o 
  17   4   8     1803.34     1966.12    103.36 o 
  18   4   8     2384.66     2242.47    121.06 o 
  19   4   8      763.45      867.73    114.50 o 
  20   4   8     1493.21     1537.22    132.62 o 
  21   4   8      636.07      766.84    125.22 o 
  22   4   8      603.67      574.63    125.52 o 
  23   4   8      315.91      409.38    120.40 o 
  24   4   8       54.48       26.29    125.95 o 
  25   4   8      161.40      100.21    139.98 o 
   1   5   8      453.57      415.18     59.82 o 
   2   5   8      485.99      471.26     57.96 o 
   3   5   8      129.32      187.75     55.43 o 
   4   5   8     2168.75     2129.17     65.00 o 
   5   5   8     1763.42     1862.90     70.86 o 
   6   5   8      136.22      153.53     60.16 o 
   7   5   8      252.20      287.52     70.88 o 
   8   5   8      887.43      911.93     87.39 o 
   9   5   8      492.99      654.72     67.46 o 
  10   5   8     1029.88     1059.91     92.22 o 
  11   5   8       27.33       29.58     69.15 o 
  12   5   8       63.33       67.82     68.72 o 
  13   5   8      805.45      932.78     82.94 o 
  14   5   8      237.19      138.37     75.27 o 
  15   5   8     1577.08     1756.33     92.12 o 
  16   5   8     2982.85     2545.19    135.03 o 
  17   5   8      699.49      905.85    106.68 o 
  18   5   8      861.41      735.90    113.70 o 
  19   5   8      211.16      243.00    103.51 o 
  20   5   8        8.40       22.86    109.99 o 
  21   5   8       18.54       66.67    110.34 o 
  22   5   8      215.08      265.61    112.17 o 
  23   5   8        1.90       77.07    122.73 o 
  24   5   8      223.43      128.63    125.09 o 
   0   6   8      176.72      152.57     73.74 o 
   1   6   8      111.45       85.23     50.88 o 
   2   6   8       64.01      108.69     54.16 o 
   3   6   8     1712.68     1708.13     86.96 o 
   4   6   8      777.61      832.15     60.39 o 
   5   6   8     6499.89     6583.14    115.68 o 
   6   6   8     2014.25     2253.29     91.45 o 
   7   6   8    10443.68    10366.76    364.08 o 
   8   6   8     5378.54     5567.42    124.67 o 
   9   6   8     2842.66     2896.91    109.78 o 
  10   6   8     1382.10     1378.89     94.33 o 
  11   6   8      241.11      226.98     72.60 o 
  12   6   8        4.26       64.23     85.22 o 
  13   6   8     1038.75      949.43    101.18 o 
  14   6   8      177.56      194.53     90.68 o 
  15   6   8      140.36      157.72     93.94 o 
  16   6   8       87.15       45.18     97.54 o 
  17   6   8      398.92      443.07    105.40 o 
  18   6   8      119.30       93.23    106.18 o 
  19   6   8       28.42       25.52    110.96 o 
  20   6   8       56.37       72.88    108.27 o 
  21   6   8      515.63      591.89    128.95 o 
  22   6   8       40.11      108.92    124.76 o 
  23   6   8     3105.72     3274.41    190.13 o 
  24   6   8      256.53      223.62    134.71 o 
   1   7   8       66.34       67.71     48.90 o 
   2   7   8      314.76      305.76     65.96 o 
   3   7   8      781.87      754.11     62.07 o 
   4   7   8      441.38      383.39     99.09 o 
   5   7   8      699.26      526.77     68.29 o 
   6   7   8     3142.08     3167.41    117.59 o 
   7   7   8     9833.76    10512.47    276.95 o 
   8   7   8     3430.18     3513.72    158.95 o 
   9   7   8    11420.34    11209.46    221.82 o 
  10   7   8     2262.15     2211.22    134.47 o 
  11   7   8     1282.70     1373.46     97.86 o 
  12   7   8       27.00       63.46     92.95 o 
  13   7   8       50.68       41.51     89.41 o 
  14   7   8      410.13      440.59    100.85 o 
  15   7   8      316.80      374.65     98.51 o 
  16   7   8      128.33      116.73    103.73 o 
  17   7   8        2.72      100.24    114.64 o 
  18   7   8      129.24       90.30    102.42 o 
  19   7   8        3.06        5.58    107.90 o 
  20   7   8       24.48       58.19    116.64 o 
  21   7   8      125.47      100.32    122.68 o 
  22   7   8        2.15       33.73    120.77 o 
  23   7   8        2.77      131.16    131.49 o 
  24   7   8       60.15      152.94    135.63 o 
   0   8   8     6184.27     6512.64    148.05 o 
   1   8   8    20754.93    20171.02    156.93 o 
   2   8   8     5119.65     5387.47    110.67 o 
   3   8   8    10246.54    10655.12    125.01 o 
   4   8   8     3849.40     3892.53    103.68 o 
   5   8   8     2980.87     3000.56    165.81 o 
   6   8   8      485.53      327.68     93.95 o 
   7   8   8     1878.30     1762.92    114.56 o 
   8   8   8       46.87       35.49     89.12 o 
   9   8   8      226.43      166.02     87.89 o 
  10   8   8       10.67       41.51     86.78 o 
  11   8   8       39.32      146.35     89.11 o 
  12   8   8     4111.15     4175.68    195.97 o 
  13   8   8      155.69      110.46     93.91 o 
  14   8   8     1307.91     1338.40    108.81 o 
  15   8   8      146.83       95.87     99.70 o 
  16   8   8      352.42      450.72    108.22 o 
  17   8   8      364.90      544.96    131.13 o 
  18   8   8     4055.77     3555.75    192.25 o 
  19   8   8      185.81      425.36    112.93 o 
  20   8   8     5052.52     5149.31    189.20 o 
  21   8   8       41.89       82.65    121.53 o 
  22   8   8      790.66     1057.80    138.33 o 
  23   8   8     1316.66     1287.80    146.39 o 
   1   9   8      108.46       86.74     56.22 o 
   2   9   8     1412.79     1395.69    118.86 o 
   3   9   8      248.91      228.35     88.57 o 
   4   9   8     3133.99     3145.37    126.41 o 
   5   9   8       41.21       50.51     91.05 o 
   6   9   8       92.05      125.02     94.90 o 
   7   9   8      188.51       55.25     92.26 o 
   8   9   8      166.73      227.18     99.16 o 
   9   9   8     2054.05     1889.59    129.71 o 
  10   9   8        2.03       38.40     87.58 o 
  11   9   8     1256.89     1447.44    108.56 o 
  12   9   8       94.75      178.42    100.04 o 
  13   9   8     2998.19     2931.82    149.38 o 
  14   9   8       61.94      138.11     99.29 o 
  15   9   8     6245.79     6687.17    248.80 o 
  16   9   8       22.77       93.04    103.09 o 
  17   9   8     3707.86     3616.62    188.92 o 
  18   9   8      115.89      105.62    129.16 o 
  19   9   8     1747.24     1719.09    161.35 o 
  20   9   8      211.55      214.20    142.89 o 
  21   9   8      344.40      403.65    134.78 o 
  22   9   8      124.52      196.24    128.22 o 
  23   9   8       21.96       69.24    128.26 o 
   0  10   8      650.65      669.55    179.13 o 
   1  10   8     1254.47     1093.68    143.26 o 
   2  10   8     1165.49     1330.43     98.63 o 
   3  10   8      189.47       80.16     87.40 o 
   4  10   8     1222.83     1119.54     98.91 o 
   5  10   8     1856.45     1652.14    125.95 o 
   6  10   8     1240.58     1342.56    104.34 o 
   7  10   8     6317.37     6134.97    374.83 o 
   8  10   8     1512.85     1392.07    112.88 o 
   9  10   8      892.11      854.70    104.66 o 
  10  10   8      818.54      742.01    100.57 o 
  11  10   8      105.28       38.74     94.53 o 
  12  10   8      256.32      326.71    101.47 o 
  13  10   8       45.66       61.43     99.82 o 
  14  10   8      211.21      192.40    101.28 o 
  15  10   8       47.35       77.16    104.44 o 
  16  10   8       60.37       59.72    105.52 o 
  17  10   8      173.51       90.31    115.20 o 
  18  10   8      326.27      292.59    129.00 o 
  19  10   8        5.83       57.71    144.28 o 
  20  10   8       73.54       42.35    138.20 o 
  21  10   8      166.85      108.93    149.50 o 
  22  10   8       67.76      102.87    134.52 o 
   1  11   8       52.48      114.74    123.20 o 
   2  11   8      143.09      177.80    123.06 o 
   3  11   8      805.06      918.12    130.93 o 
   4  11   8       33.53       50.79    125.61 o 
   5  11   8     6191.62     5211.21    457.36 o 
   6  11   8      554.24      420.58    110.06 o 
   7  11   8     3569.01     3724.46    260.75 o 
   8  11   8     5359.92     5099.81    374.94 o 
   9  11   8     4965.51     5266.05    374.17 o 
  10  11   8     4020.36     3581.86    161.16 o 
  11  11   8     3466.29     3111.63    147.70 o 
  12  11   8      910.39      957.50    118.12 o 
  13  11   8     3219.06     3029.27    190.60 o 
  14  11   8      576.92      738.09    115.33 o 
  15  11   8      263.84      149.12    107.86 o 
  16  11   8      101.44       69.56    113.53 o 
  17  11   8       79.96       25.85    116.69 o 
  18  11   8        8.28       67.12    130.84 o 
  19  11   8      296.13      381.33    147.92 o 
  20  11   8       58.07      125.96    146.11 o 
  21  11   8      314.72      300.61    157.30 o 
   0  12   8     8360.59     8376.17    354.35 o 
   1  12   8     3092.44     3480.13    210.72 o 
   2  12   8     2831.46     2531.44    211.41 o 
   3  12   8     2232.84     2308.12    169.84 o 
   4  12   8      507.10      504.20    150.51 o 
   5  12   8      412.01      546.57    137.69 o 
   6  12   8        0.57       25.11    126.94 o 
   7  12   8     1228.26     1076.48    158.80 o 
   8  12   8        0.17       26.28     97.67 o 
   9  12   8      339.53      233.48    108.23 o 
  10  12   8       90.59       87.26     95.42 o 
  11  12   8       24.68       31.57     97.48 o 
  12  12   8      384.12      476.29    106.28 o 
  13  12   8      400.08      340.46    105.91 o 
  14  12   8       94.75      124.01    105.66 o 
  15  12   8      307.82      265.30    110.22 o 
  16  12   8       43.35       41.66    118.36 o 
  17  12   8      161.81      194.45    122.89 o 
  18  12   8      534.53      649.95    149.96 o 
  19  12   8       42.95        1.33    147.92 o 
  20  12   8      505.13      486.88    153.17 o 
  21  12   8       23.34        0.00    152.05 o 
   1  13   8      445.97      382.00    147.71 o 
   2  13   8       25.48       58.18    147.35 o 
   3  13   8      911.98      912.45    158.82 o 
   4  13   8     1312.61     1557.76    149.76 o 
   5  13   8      141.72      148.85    149.03 o 
   6  13   8      644.38      662.13    137.72 o 
   7  13   8        8.36       26.89    139.20 o 
   8  13   8      455.47      341.93    141.12 o 
   9  13   8       41.61        2.94    147.30 o 
  10  13   8        0.41       32.48     99.39 o 
  11  13   8      881.31      817.17    112.73 o 
  12  13   8      637.11      596.32    110.75 o 
  13  13   8     5172.49     4920.83    270.83 o 
  14  13   8      269.32      322.75    113.37 o 
  15  13   8     5880.07     6198.33    294.26 o 
  16  13   8      819.41      855.10    130.49 o 
  17  13   8     2861.92     2996.44    207.23 o 
  18  13   8      177.23      216.17    152.40 o 
  19  13   8      995.25      955.31    159.81 o 
  20  13   8       22.50       79.93    151.98 o 
   0  14   8        9.01      213.39    188.92 o 
   1  14   8      562.92      530.80    146.24 o 
   2  14   8       81.76       71.04    140.15 o 
   3  14   8        5.03       33.37    149.76 o 
   4  14   8      730.98      642.03    151.90 o 
   5  14   8      507.64      560.76    161.75 o 
   6  14   8     1257.39     1369.51    158.85 o 
   7  14   8      522.49      639.23    160.84 o 
   8  14   8      434.87      306.14    188.43 o 
   9  14   8     2272.98     2173.40    272.61 o 
  10  14   8       86.09       80.72    127.77 o 
  11  14   8     2573.52     2857.70    184.26 o 
  12  14   8      237.16      381.63    147.69 o 
  13  14   8       15.86       40.01    141.38 o 
  14  14   8       22.72       22.22    121.28 o 
  15  14   8       50.33       15.95    118.24 o 
  16  14   8       28.70       60.13    126.65 o 
  17  14   8      426.77      444.07    131.45 o 
  18  14   8      310.36      163.73    143.78 o 
  19  14   8      365.55      150.51    160.49 o 
   1  15   8      243.78      246.43    163.35 o 
   2  15   8      405.30      377.81    156.17 o 
   3  15   8     1313.58     1197.23    180.62 o 
   4  15   8      433.78      169.70    158.10 o 
   5  15   8     1089.81     1138.47    170.24 o 
   6  15   8      267.70      255.04    159.08 o 
   7  15   8     6222.08     5849.18    247.00 o 
   8  15   8     1145.66     1157.98    195.51 o 
   9  15   8     5740.63     5780.76    272.13 o 
  10  15   8     1710.95     1638.97    153.71 o 
  11  15   8     1912.46     1893.25    157.09 o 
  12  15   8     1818.73     1887.45    166.63 o 
  13  15   8     1299.33     1499.26    172.14 o 
  14  15   8       69.40       52.59    146.41 o 
  15  15   8     1031.67     1005.71    165.43 o 
  16  15   8      109.26       80.63    153.02 o 
  17  15   8     1061.59     1287.73    166.14 o 
  18  15   8        8.66       86.70    152.34 o 
   0  16   8       45.69      104.74    240.80 o 
   1  16   8     3703.93     3487.72    245.66 o 
   2  16   8       28.39       29.30    154.01 o 
   3  16   8      604.58      603.40    171.63 o 
   4  16   8       42.44       22.19    161.38 o 
   5  16   8      598.90      638.04    169.19 o 
   6  16   8      140.87       46.36    173.58 o 
   7  16   8      174.58       97.10    163.59 o 
   8  16   8       49.57       48.06    163.41 o 
   9  16   8        0.35       45.31    159.73 o 
  10  16   8       39.22       41.53    129.57 o 
  11  16   8      236.42      238.37    142.51 o 
  12  16   8        7.36       33.40    145.69 o 
  13  16   8      876.02      684.03    168.03 o 
  14  16   8        3.42        7.20    153.24 o 
  15  16   8       84.50       96.52    162.13 o 
  16  16   8       95.68      136.76    158.43 o 
   1  17   8       63.47      112.71    160.05 o 
   2  17   8     1270.71     1072.76    184.87 o 
   3  17   8      191.57      184.68    173.79 o 
   4  17   8     1368.76     1253.01    184.18 o 
   5  17   8      657.50      786.21    182.41 o 
   6  17   8      170.12       45.51    157.06 o 
   7  17   8       48.56       56.77    167.77 o 
   8  17   8       85.53       73.40    164.84 o 
   9  17   8       31.86       60.10    183.36 o 
  10  17   8       45.05       63.24    153.37 o 
  11  17   8     1624.57     1695.85    180.69 o 
  12  17   8       40.37        0.35    150.51 o 
  13  17   8      795.23     1056.66    170.73 o 
  14  17   8      799.36      801.85    170.03 o 
  15  17   8     1777.72     2407.13    198.95 o 
   0  18   8        3.35      133.13    269.19 o 
   1  18   8     1127.74     1078.03    183.05 o 
   2  18   8       28.00      160.31    178.01 o 
   3  18   8      252.73       72.25    190.21 o 
   4  18   8      125.72      109.40    183.65 o 
   5  18   8        7.40       18.40    183.69 o 
   6  18   8      302.55      380.90    192.33 o 
   7  18   8      176.54      218.48    180.95 o 
   8  18   8      158.68      142.93    191.34 o 
   9  18   8       96.05      149.22    193.25 o 
  10  18   8       14.14       41.41    157.10 o 
  11  18   8       33.10      117.54    157.31 o 
  12  18   8       13.16       35.97    148.69 o 
  13  18   8      333.56      138.58    154.08 o 
   1  19   8        6.90       23.09    194.49 o 
   2  19   8        2.24        6.13    183.25 o 
   3  19   8      216.34      282.55    181.94 o 
   4  19   8      143.31      254.29    186.75 o 
   5  19   8      827.65      907.16    198.34 o 
   6  19   8        8.66       29.44    195.96 o 
   7  19   8     2138.96     2422.59    226.77 o 
   8  19   8      302.34      330.17    205.18 o 
   9  19   8     1456.33     1493.71    226.08 o 
  10  19   8      895.02     1191.43    182.38 o 
  11  19   8     1871.18     1889.67    192.83 o 
   0  20   8      350.81      444.41    303.45 o 
   1  20   8      365.31      422.11    195.74 o 
   2  20   8       62.49       62.81    196.91 o 
   3  20   8      177.94      192.07    197.35 o 
   4  20   8        6.80       22.22    176.82 o 
   5  20   8       30.23      121.45    190.90 o 
   6  20   8       58.30        4.28    202.20 o 
   7  20   8       76.92      150.56    194.84 o 
   8  20   8       18.69       51.91    205.35 o 
   1  21   8       15.23      104.76    202.07 o 
   2  21   8       95.00      105.63    212.77 o 
   3  21   8      108.63      221.44    208.26 o 
   1   0   9     1834.30     1863.18     89.01 o 
   2   0   9      473.16      458.98     63.41 o 
   3   0   9     2576.38     2555.43    159.65 o 
   4   0   9    10239.56     9765.59    451.84 o 
   5   0   9      733.50      756.88    102.10 o 
   6   0   9     6575.04     6883.57    272.99 o 
   7   0   9     9716.16     9131.97    520.45 o 
   8   0   9     4416.09     4654.70    171.75 o 
   9   0   9     1910.02     1854.22    128.62 o 
  10   0   9    12712.87    12983.67    459.34 o 
  11   0   9      392.09      470.74     91.73 o 
  12   0   9     2885.42     2834.44    171.20 o 
  13   0   9      106.93      192.37    102.87 o 
  14   0   9     3613.66     3271.29    200.52 o 
  15   0   9      957.60      936.13    125.56 o 
  16   0   9       86.19      164.64    118.90 o 
  17   0   9      261.56      314.92    118.42 o 
  18   0   9      878.41      801.79    130.35 o 
  19   0   9      510.46      408.21    124.23 o 
  20   0   9       33.90      166.84    132.06 o 
  21   0   9      544.92      601.01    145.91 o 
  22   0   9     2160.01     2190.09    173.90 o 
  23   0   9      789.56      893.09    190.67 o 
  24   0   9      197.62      201.31    183.25 o 
   0   1   9     5712.84     5695.50    396.74 o 
   1   1   9      481.99      311.68     50.29 o 
   2   1   9     1552.32     1454.77     74.23 o 
   3   1   9      799.12      659.44     53.84 o 
   4   1   9       95.23      127.20     44.44 o 
   5   1   9     1872.42     2039.59     70.84 o 
   6   1   9     7463.28     7193.51    278.99 o 
   7   1   9      308.66      475.00     44.89 o 
   8   1   9     2298.67     2474.61     87.78 o 
   9   1   9      775.45      668.82     60.72 o 
  10   1   9      420.16      389.60     61.79 o 
  11   1   9      232.46      250.86     58.37 o 
  12   1   9      144.52      153.24     64.32 o 
  13   1   9     1064.06     1055.34     72.11 o 
  14   1   9      257.95      300.69     73.53 o 
  15   1   9       29.74       68.96     75.25 o 
  16   1   9     1149.95     1011.70     90.60 o 
  17   1   9      184.40       97.71     79.67 o 
  18   1   9      253.00      176.63     87.21 o 
  19   1   9       15.86       75.13     90.76 o 
  20   1   9      329.53      263.13     93.88 o 
  21   1   9       48.14       81.50    102.92 o 
  22   1   9      370.24      415.86    112.74 o 
  23   1   9      945.02      977.89    123.10 o 
  24   1   9       35.46      103.55    137.81 o 
   1   2   9      963.44      873.54     58.68 o 
   2   2   9      812.16      818.44     65.45 o 
   3   2   9     1659.90     1767.90     56.64 o 
   4   2   9     2114.18     2157.87     91.14 o 
   5   2   9      636.92      626.99     49.57 o 
   6   2   9      101.08       96.39     49.86 o 
   7   2   9      577.78      755.57     62.09 o 
   8   2   9      108.99       88.18     58.27 o 
   9   2   9       14.71       44.34     57.47 o 
  10   2   9       20.02       53.53     58.23 o 
  11   2   9     2031.54     2070.14     80.07 o 
  12   2   9     2936.98     2740.93    106.23 o 
  13   2   9     1551.82     1779.71     82.20 o 
  14   2   9     6645.48     6717.32    196.80 o 
  15   2   9     2414.60     2463.74    107.74 o 
  16   2   9     9528.17     9872.33    217.64 o 
  17   2   9      361.20      650.89     90.38 o 
  18   2   9     5932.32     5927.38    153.62 o 
  19   2   9      243.44      353.22     97.91 o 
  20   2   9     1908.25     1728.12    118.06 o 
  21   2   9      103.99      129.20    106.20 o 
  22   2   9       85.26       57.85    119.56 o 
  23   2   9        7.09       20.23    126.95 o 
  24   2   9       42.26      106.25    132.68 o 
   0   3   9     6538.70     6044.85    442.67 o 
   1   3   9      630.87      591.71     62.23 o 
   2   3   9     4655.91     4616.73    127.19 o 
   3   3   9      120.13      100.96     56.23 o 
   4   3   9     1539.42     1542.12     72.00 o 
   5   3   9     1227.44     1198.58     66.86 o 
   6   3   9     1437.03     1444.64     73.05 o 
   7   3   9     3773.90     3280.77     94.85 o 
   8   3   9       68.87       98.09     54.85 o 
   9   3   9     1201.72     1110.36     70.84 o 
  10   3   9     4477.65     4575.80    129.33 o 
  11   3   9      142.45      186.83     65.50 o 
  12   3   9     1140.28     1250.73     78.25 o 
  13   3   9      425.87      342.49     73.05 o 
  14   3   9      109.61      137.04     74.79 o 
  15   3   9      453.53      370.89     82.64 o 
  16   3   9       32.57       40.77     90.63 o 
  17   3   9      304.86      386.08     94.73 o 
  18   3   9      469.86      418.10     96.98 o 
  19   3   9      536.10      449.82    120.06 o 
  20   3   9      230.78      226.27    115.69 o 
  21   3   9       24.28       57.18    120.68 o 
  22   3   9        6.74       16.95    119.56 o 
  23   3   9       65.12      120.76    131.70 o 
   1   4   9       24.74       16.17     62.40 o 
   2   4   9     1450.33     1526.49     76.42 o 
   3   4   9        3.90       56.03     63.73 o 
   4   4   9     2316.87     2364.63     81.12 o 
   5   4   9      443.35      555.14     84.57 o 
   6   4   9     8768.30     8905.71    137.14 o 
   7   4   9      191.93      234.48     75.13 o 
   8   4   9    26402.59    27632.04    512.68 o 
   9   4   9     5138.25     5615.26    146.67 o 
  10   4   9     8888.45     8880.83    167.04 o 
  11   4   9     2743.36     2942.27    116.63 o 
  12   4   9     5470.28     5492.55    128.56 o 
  13   4   9       84.19       95.93     73.74 o 
  14   4   9      489.43      547.06     82.20 o 
  15   4   9        9.32       19.42     78.48 o 
  16   4   9      327.04      238.32    107.09 o 
  17   4   9      451.58      277.59    106.14 o 
  18   4   9      308.05      272.65    121.41 o 
  19   4   9      409.03      251.48    112.91 o 
  20   4   9      304.39      396.31    121.62 o 
  21   4   9     1104.43      790.43    184.52 o 
  22   4   9      127.35      155.71    130.81 o 
  23   4   9     1479.50     1331.07    143.94 o 
   0   5   9     3470.44     3995.93    143.37 o 
   1   5   9       13.03       58.39     64.67 o 
   2   5   9      702.01      745.11     70.96 o 
   3   5   9      214.02      225.54     62.56 o 
   4   5   9     1405.64     1325.80     79.32 o 
   5   5   9     1889.55     2041.17     82.41 o 
   6   5   9     3810.39     4124.01    130.28 o 
   7   5   9     1558.03     1346.52     82.55 o 
   8   5   9     9261.56     9709.69    217.67 o 
   9   5   9      634.68      964.49     84.95 o 
  10   5   9     1546.60     1609.17     91.84 o 
  11   5   9     2116.85     2238.18    120.88 o 
  12   5   9      511.36      598.90     87.06 o 
  13   5   9        5.47       45.41     83.44 o 
  14   5   9        1.42       20.80     88.14 o 
  15   5   9      172.28       71.84     90.35 o 
  16   5   9       53.33       66.33     96.78 o 
  17   5   9        3.32       32.10    103.98 o 
  18   5   9      217.31      173.11    112.73 o 
  19   5   9       44.16       53.75    115.63 o 
  20   5   9        1.28        5.15    114.77 o 
  21   5   9      333.33      366.77    131.11 o 
  22   5   9      341.78      501.61    133.88 o 
  23   5   9      187.66      283.01    131.99 o 
   1   6   9      315.53      223.09     60.26 o 
   2   6   9       97.44      113.41     64.36 o 
   3   6   9     1081.19     1068.81     69.69 o 
   4   6   9      188.31      134.17     65.55 o 
   5   6   9       91.51      118.95     65.28 o 
   6   6   9      550.44      467.46     85.36 o 
   7   6   9       59.29       11.49     79.66 o 
   8   6   9      314.90      374.22     76.30 o 
   9   6   9       40.12       38.85     90.41 o 
  10   6   9      831.17      691.82    100.84 o 
  11   6   9      777.01      791.34     96.60 o 
  12   6   9     2520.24     2840.07    151.43 o 
  13   6   9     2562.21     2675.42    130.81 o 
  14   6   9     4258.60     4317.91    172.48 o 
  15   6   9     3235.03     3001.95    136.52 o 
  16   6   9     6221.17     6384.20    226.12 o 
  17   6   9     1549.64     1532.45    129.19 o 
  18   6   9     5324.13     5165.50    181.67 o 
  19   6   9      100.21      278.31    122.00 o 
  20   6   9     1905.48     1915.26    140.85 o 
  21   6   9      127.73      143.06    124.00 o 
  22   6   9      552.33      534.92    137.81 o 
  23   6   9        9.30       82.85    135.11 o 
   0   7   9    18889.77    19363.77    224.35 o 
   1   7   9     3455.38     3391.32    102.55 o 
   2   7   9    13762.70    13832.46    138.90 o 
   3   7   9      547.15      512.17     68.80 o 
   4   7   9     6489.42     6351.18    125.30 o 
   5   7   9      455.88      537.98     84.85 o 
   6   7   9      493.68      600.56    102.68 o 
   7   7   9       28.83      120.92     95.40 o 
   8   7   9       60.55      144.11     90.28 o 
   9   7   9      460.18      362.57    100.03 o 
  10   7   9     1049.05     1105.14    105.73 o 
  11   7   9     2312.46     2002.43    114.69 o 
  12   7   9      224.63      395.37     98.83 o 
  13   7   9     2144.00     1908.71    120.86 o 
  14   7   9     1370.59     1095.20    122.42 o 
  15   7   9      109.11       61.51    102.17 o 
  16   7   9     2304.12     2268.62    160.33 o 
  17   7   9       42.67       86.59    110.19 o 
  18   7   9     1483.16     1409.93    135.22 o 
  19   7   9      315.76      326.08    120.86 o 
  20   7   9      988.19      937.79    133.58 o 
  21   7   9      408.98      426.13    136.90 o 
  22   7   9      627.80      631.47    133.72 o 
   1   8   9        0.68       21.89     57.13 o 
   2   8   9       43.21       92.44     57.73 o 
   3   8   9      217.08      287.78     88.88 o 
   4   8   9     4950.57     4848.82    163.19 o 
   5   8   9      347.39      560.32     96.27 o 
   6   8   9     6899.11     6956.18    180.37 o 
   7   8   9      325.83      295.14    114.38 o 
   8   8   9     2617.77     2542.25    166.78 o 
   9   8   9      123.87      275.69     96.86 o 
  10   8   9    16872.66    15834.10    599.06 o 
  11   8   9     1099.78     1199.85    106.92 o 
  12   8   9    11364.74    11251.73    389.35 o 
  13   8   9      465.51      543.89    111.35 o 
  14   8   9     2013.55     1918.57    159.23 o 
  15   8   9      117.50      100.15    112.75 o 
  16   8   9       72.51       28.21    108.90 o 
  17   8   9       53.77       71.14    133.61 o 
  18   8   9      207.80      181.91    117.54 o 
  19   8   9      375.38      242.20    119.33 o 
  20   8   9      344.70      349.60    131.88 o 
  21   8   9      143.93      112.75    128.29 o 
  22   8   9     1872.84     2177.33    161.74 o 
   0   9   9      152.54      103.76    198.71 o 
   1   9   9      347.74      229.96    101.54 o 
   2   9   9       56.45       28.90     92.27 o 
   3   9   9     1454.59     1290.62    106.13 o 
   4   9   9     1042.87     1043.64    109.04 o 
   5   9   9      901.10      928.86    108.13 o 
   6   9   9     8901.58     8801.69    546.19 o 
   7   9   9     1755.43     1951.29    125.85 o 
   8   9   9     1618.88     1548.00    126.90 o 
   9   9   9       92.03      107.56     93.54 o 
  10   9   9     1013.74     1095.91    107.28 o 
  11   9   9     1371.45     1158.73    109.89 o 
  12   9   9      877.67      999.29    114.90 o 
  13   9   9     1568.33     1516.15    188.48 o 
  14   9   9       64.61      145.66    109.97 o 
  15   9   9       51.97      163.68    110.75 o 
  16   9   9        1.34       26.94    112.92 o 
  17   9   9       68.78       11.00    117.55 o 
  18   9   9       34.77       63.10    137.53 o 
  19   9   9       62.59       43.97    137.97 o 
  20   9   9       27.33       78.25    131.81 o 
  21   9   9      148.79      159.37    133.55 o 
   1  10   9       88.72       87.71    133.24 o 
   2  10   9      276.87      274.25    131.55 o 
   3  10   9       29.09       11.12    140.38 o 
   4  10   9     1008.73      997.41    102.21 o 
   5  10   9      191.58      113.61    100.23 o 
   6  10   9       32.69       21.77     95.27 o 
   7  10   9       59.12       62.51    105.59 o 
   8  10   9       44.72       48.83    102.98 o 
   9  10   9       98.96       65.72     96.72 o 
  10  10   9       25.12       44.74     96.25 o 
  11  10   9       11.83       23.22    100.72 o 
  12  10   9      971.30      828.58    117.51 o 
  13  10   9     1024.35     1086.35    118.68 o 
  14  10   9     3390.68     3608.46    167.35 o 
  15  10   9     1457.64     1789.84    138.06 o 
  16  10   9     2997.50     3020.60    196.02 o 
  17  10   9      856.72     1064.12    138.35 o 
  18  10   9     1836.79     2000.61    164.78 o 
  19  10   9       64.05      215.00    153.36 o 
  20  10   9     1568.81     1521.59    173.09 o 
   0  11   9    19370.03    18415.44    481.60 o 
   1  11   9     4825.57     5066.37    310.30 o 
   2  11   9     9363.21    10067.31    596.62 o 
   3  11   9      561.72      585.26    156.77 o 
   4  11   9     1896.55     1733.50    173.01 o 
   5  11   9       93.63       37.69    132.18 o 
   6  11   9       22.06        0.00    136.70 o 
   7  11   9       36.42       34.41    101.38 o 
   8  11   9      580.79      542.70    120.10 o 
   9  11   9      225.48      282.61    100.21 o 
  10  11   9      215.05      205.01    105.55 o 
  11  11   9      347.49      385.13    110.13 o 
  12  11   9      178.53      166.31    110.07 o 
  13  11   9      295.96      283.05    107.80 o 
  14  11   9       59.16       80.65    110.69 o 
  15  11   9       84.22       69.57    118.73 o 
  16  11   9      162.10      145.66    122.84 o 
  17  11   9        1.68       24.08    128.41 o 
  18  11   9     1788.54     1563.00    159.82 o 
  19  11   9       16.75       29.53    151.45 o 
  20  11   9     1377.69     1276.65    175.69 o 
   1  12   9       33.25       26.39    147.54 o 
   2  12   9      132.37       16.03    143.77 o 
   3  12   9        2.78       47.50    141.52 o 
   4  12   9      204.19      322.58    148.03 o 
   5  12   9       81.35       66.98    152.80 o 
   6  12   9     1362.10     1415.02    167.77 o 
   7  12   9      148.13      106.16    147.52 o 
   8  12   9     7298.02     7081.18    362.67 o 
   9  12   9      226.68      290.77    174.28 o 
  10  12   9     3061.37     2893.63    228.32 o 
  11  12   9      104.24      137.91    108.89 o 
  12  12   9      959.39      958.49    123.64 o 
  13  12   9      425.13      263.97    113.56 o 
  14  12   9      521.96      418.94    119.63 o 
  15  12   9      269.70      256.51    124.49 o 
  16  12   9       75.92      173.64    123.13 o 
  17  12   9       10.10       41.48    120.83 o 
  18  12   9       49.10       64.50    150.10 o 
  19  12   9       31.90       65.80    150.85 o 
   0  13   9      190.66       16.64    195.77 o 
   1  13   9     1017.16     1037.52    170.54 o 
   2  13   9      383.60      372.43    146.66 o 
   3  13   9      782.04      872.20    158.35 o 
   4  13   9      583.34      404.53    154.67 o 
   5  13   9     1513.41     1148.14    164.39 o 
   6  13   9      517.78      720.96    164.04 o 
   7  13   9     1967.14     1764.27    184.94 o 
   8  13   9     1100.25     1041.89    176.84 o 
   9  13   9      197.95      371.10    169.69 o 
  10  13   9      347.88      589.22    142.41 o 
  11  13   9        0.34       24.98    139.52 o 
  12  13   9        1.44       13.28    147.46 o 
  13  13   9       27.18      120.82    146.93 o 
  14  13   9       28.85       14.31    119.31 o 
  15  13   9      203.87      148.04    118.73 o 
  16  13   9        1.92       16.06    126.92 o 
  17  13   9      118.25      101.16    128.01 o 
  18  13   9       13.36       31.81    134.47 o 
   1  14   9      882.84      884.67    187.45 o 
   2  14   9      541.35      463.02    171.56 o 
   3  14   9     1567.90     1293.34    173.36 o 
   4  14   9      416.79      235.11    160.58 o 
   5  14   9      100.72       49.44    152.27 o 
   6  14   9        1.06       21.90    152.67 o 
   7  14   9       75.36       58.33    163.88 o 
   8  14   9       17.87      275.90    171.01 o 
   9  14   9      547.47      763.71    192.65 o 
  10  14   9        1.59      102.67    149.04 o 
  11  14   9      124.11      194.71    153.71 o 
  12  14   9        3.59       54.69    141.48 o 
  13  14   9        5.93       52.06    140.76 o 
  14  14   9      883.74      932.09    160.39 o 
  15  14   9       78.69       62.92    165.02 o 
  16  14   9     2110.51     2167.93    184.91 o 
  17  14   9        2.98       89.75    169.78 o 
   0  15   9     3257.60     2952.27    381.76 o 
   1  15   9      343.49      491.71    280.94 o 
   2  15   9     3688.89     3741.86    251.94 o 
   3  15   9      979.94     1154.01    193.57 o 
   4  15   9     1443.40     1527.00    183.42 o 
   5  15   9     1686.33     1628.82    195.19 o 
   6  15   9       35.68      174.00    164.04 o 
   7  15   9        0.57        7.83    167.10 o 
   8  15   9       15.81       15.05    171.75 o 
   9  15   9        0.95       49.30    175.12 o 
  10  15   9       64.34      136.12    148.45 o 
  11  15   9      246.00       68.57    145.18 o 
  12  15   9       66.38        1.31    141.80 o 
  13  15   9      166.04       56.88    154.43 o 
  14  15   9        8.87       81.33    159.08 o 
  15  15   9       18.30      163.54    160.22 o 
   1  16   9      139.28      181.79    168.18 o 
   2  16   9        3.22        5.82    173.62 o 
   3  16   9      515.52      376.06    169.61 o 
   4  16   9      659.62      664.17    179.98 o 
   5  16   9       15.60       70.58    175.71 o 
   6  16   9      584.09      455.01    180.68 o 
   7  16   9     1223.83     1393.70    196.18 o 
   8  16   9       86.35      101.23    179.17 o 
   9  16   9      106.06      208.76    183.27 o 
  10  16   9     1020.36      989.69    167.21 o 
  11  16   9        0.79       17.63    154.47 o 
  12  16   9        8.38       74.88    145.81 o 
  13  16   9      123.79       64.58    155.14 o 
  14  16   9        0.47       62.56    164.19 o 
   0  17   9       18.02        3.92    268.21 o 
   1  17   9       10.67       18.31    183.46 o 
   2  17   9      748.16      804.74    189.23 o 
   3  17   9       28.22       14.15    185.82 o 
   4  17   9      748.20      651.14    193.51 o 
   5  17   9      109.98       84.63    173.38 o 
   6  17   9     3305.47     3314.19    282.31 o 
   7  17   9      435.34      619.75    194.66 o 
   8  17   9     1106.01     1187.37    209.45 o 
   9  17   9      327.22      381.72    186.88 o 
  10  17   9      651.81      626.22    168.03 o 
  11  17   9       22.24       91.43    164.83 o 
  12  17   9      199.38      155.63    171.53 o 
   1  18   9        4.49        3.56    186.42 o 
   2  18   9       27.78       30.68    182.00 o 
   3  18   9       63.97      175.04    195.88 o 
   4  18   9       14.81        0.98    185.78 o 
   5  18   9       24.49       37.38    198.52 o 
   6  18   9        2.69       88.95    190.50 o 
   7  18   9        3.01        0.49    176.15 o 
   8  18   9      729.06      447.25    212.65 o 
   9  18   9       95.46       36.66    209.31 o 
  10  18   9      552.11      454.98    170.33 o 
   0  19   9     2240.99     2434.44    354.35 o 
   1  19   9      391.63      679.60    217.19 o 
   2  19   9     1322.93     1426.19    225.92 o 
   3  19   9      289.82      385.25    215.54 o 
   4  19   9      489.88      473.66    193.08 o 
   5  19   9      129.99       59.70    195.46 o 
   6  19   9      633.98      442.69    213.87 o 
   7  19   9       39.63       60.09    208.87 o 
   0   0  10     6361.15     5670.85    292.68 o 
   1   0  10     1243.83     1119.86     88.77 o 
   2   0  10     4905.55     3971.38    176.36 o 
   3   0  10     1892.64     1675.21    108.83 o 
   4   0  10      363.71      206.38     69.69 o 
   5   0  10      795.69      761.79     77.74 o 
   6   0  10     2243.71     2135.56    120.66 o 
   7   0  10       57.09       39.80     81.80 o 
   8   0  10     1746.34     1520.18    104.19 o 
   9   0  10      379.16      301.78     98.06 o 
  10   0  10       86.22       88.78     89.76 o 
  11   0  10     1728.05     1693.85    120.16 o 
  12   0  10       14.77       33.07     97.37 o 
  13   0  10     4196.00     3824.24    204.23 o 
  14   0  10       25.05      110.10    117.47 o 
  15   0  10     1881.39     1750.77    158.53 o 
  16   0  10       72.22       35.12    126.23 o 
  17   0  10      848.69      840.69    142.82 o 
  18   0  10      237.15      227.19    131.07 o 
  19   0  10       99.62       87.50    138.22 o 
  20   0  10      941.38      894.12    154.48 o 
  21   0  10      183.98      166.32    146.33 o 
  22   0  10      466.65      621.25    190.21 o 
   1   1  10      998.38      963.72     63.20 o 
   2   1  10       57.39      153.37     52.31 o 
   3   1  10     4707.81     4330.76    210.70 o 
   4   1  10      556.85      726.26     56.35 o 
   5   1  10     4332.57     3827.37    142.85 o 
   6   1  10      882.47      853.44     59.21 o 
   7   1  10      413.28      434.41     69.21 o 
   8   1  10       45.46       92.00     61.40 o 
   9   1  10       22.53       20.51     62.42 o 
  10   1  10        1.37       30.85     64.73 o 
  11   1  10      231.80      203.67     68.37 o 
  12   1  10       91.87       43.34     69.58 o 
  13   1  10      657.02      612.43     81.34 o 
  14   1  10     1856.16     1958.40    105.50 o 
  15   1  10      370.71      500.31     88.80 o 
  16   1  10     1507.54     1650.02    108.21 o 
  17   1  10        3.10      112.61     89.43 o 
  18   1  10      244.89      366.33     99.03 o 
  19   1  10      574.59      575.19    100.06 o 
  20   1  10        5.35       62.39    105.38 o 
  21   1  10     1012.13      942.45    142.34 o 
  22   1  10      132.76      111.30    133.13 o 
   0   2  10     1872.59     1982.52    120.49 o 
   1   2  10      316.08      195.55     58.57 o 
   2   2  10     3415.73     2996.84    143.83 o 
   3   2  10       93.01       82.38     53.80 o 
   4   2  10     6835.03     6514.55    271.96 o 
   5   2  10      221.82      615.22     57.12 o 
   6   2  10    10395.61     9990.57    267.91 o 
   7   2  10     1506.02     1664.69     72.50 o 
   8   2  10    11771.95    11601.04    287.43 o 
   9   2  10     1511.38     1684.49     79.70 o 
  10   2  10     1547.67     1643.87     74.78 o 
  11   2  10     1653.94     1724.18     92.29 o 
  12   2  10      119.11      337.09     75.37 o 
  13   2  10     1033.42     1020.53     88.50 o 
  14   2  10       72.43      126.31     77.95 o 
  15   2  10      364.81      367.03     91.19 o 
  16   2  10      774.93      731.66     95.80 o 
  17   2  10        5.28      122.72     97.05 o 
  18   2  10      748.87      663.91    109.63 o 
  19   2  10      192.11      216.00    117.16 o 
  20   2  10      340.48      430.31    127.10 o 
  21   2  10      514.15      485.37    135.45 o 
  22   2  10      941.58     1182.10    146.44 o 
   1   3  10      669.69      572.58     78.13 o 
   2   3  10      114.73      139.66     66.60 o 
   3   3  10     5205.33     5320.23    158.17 o 
   4   3  10      760.54      917.46     77.65 o 
   5   3  10     5645.43     5620.34    158.96 o 
   6   3  10     2905.62     2415.86     89.87 o 
   7   3  10      488.57      514.62     69.13 o 
   8   3  10     1736.83     1790.57     79.01 o 
   9   3  10      643.97      761.72     65.73 o 
  10   3  10      490.52      668.41     75.22 o 
  11   3  10      660.81      656.24     75.46 o 
  12   3  10       74.16       71.60     75.44 o 
  13   3  10       22.78       10.70     78.31 o 
  14   3  10       48.04       11.90     84.65 o 
  15   3  10       43.91      100.94     91.56 o 
  16   3  10      441.10      462.31    114.14 o 
  17   3  10      115.74       73.63    109.80 o 
  18   3  10       11.11        4.37    116.21 o 
  19   3  10     1197.89     1359.53    144.90 o 
  20   3  10      141.92      173.53    124.32 o 
  21   3  10      653.39      575.94    131.07 o 
  22   3  10      124.16       79.00    142.25 o 
   0   4  10     9067.74     8866.96    231.43 o 
   1   4  10     4562.60     4428.99    131.07 o 
   2   4  10     6503.92     6476.29    129.87 o 
   3   4  10     6439.29     6607.96    143.06 o 
   4   4  10     9307.39     8964.40    147.79 o 
   5   4  10     4237.83     4096.08    132.67 o 
   6   4  10     1464.35     1559.76     91.69 o 
   7   4  10     2488.65     2543.37    108.78 o 
   8   4  10        8.12       24.27     72.09 o 
   9   4  10     1426.80     1397.42     89.38 o 
  10   4  10      294.36      270.98     79.01 o 
  11   4  10      817.38      875.46     93.91 o 
  12   4  10      496.77      503.56     87.74 o 
  13   4  10     1781.42     1697.08    116.85 o 
  14   4  10      205.42      124.92     97.00 o 
  15   4  10      497.72      542.25    108.23 o 
  16   4  10       69.19      195.51    115.25 o 
  17   4  10        3.07       30.44    117.91 o 
  18   4  10       50.56      162.67    114.27 o 
  19   4  10      137.87      132.64    115.89 o 
  20   4  10     1041.73     1076.96    145.33 o 
  21   4  10       48.62        6.23    132.19 o 
   1   5  10        6.20       18.01     73.17 o 
   2   5  10     2445.81     2695.18    118.13 o 
   3   5  10     1505.23     1692.70    111.90 o 
   4   5  10     2771.03     2836.55    120.42 o 
   5   5  10      526.44      595.79     85.58 o 
   6   5  10      706.95      932.02     86.16 o 
   7   5  10     2744.37     2888.11    117.79 o 
   8   5  10      206.69      216.43     79.84 o 
   9   5  10      367.22      274.26     88.03 o 
  10   5  10      236.62      230.73     96.55 o 
  11   5  10      131.10      107.10    101.30 o 
  12   5  10      381.53      377.87     91.61 o 
  13   5  10        0.05       36.04     94.21 o 
  14   5  10     1923.23     2115.55    121.95 o 
  15   5  10       28.32      185.99     98.24 o 
  16   5  10     2375.60     2491.30    163.07 o 
  17   5  10      161.48      290.70    121.16 o 
  18   5  10     1116.00     1175.58    135.04 o 
  19   5  10      199.26      193.55    122.26 o 
  20   5  10        5.58       15.30    127.36 o 
  21   5  10       99.25      154.31    134.07 o 
   0   6  10     1809.41     1837.11    148.98 o 
   1   6  10      224.48      228.19     64.45 o 
   2   6  10     4083.91     4057.77    116.13 o 
   3   6  10        4.28       41.87     74.88 o 
   4   6  10     7051.79     6996.02    145.90 o 
   5   6  10      328.89      418.28     82.47 o 
   6   6  10     3753.25     3670.27    126.19 o 
   7   6  10      441.85      421.31    114.63 o 
   8   6  10     1956.65     2231.36    131.25 o 
   9   6  10       90.17       95.61     98.82 o 
  10   6  10     2636.92     2429.58    128.15 o 
  11   6  10     1512.30     1550.88    126.90 o 
  12   6  10      138.98      441.98    106.92 o 
  13   6  10     2803.46     2601.12    163.65 o 
  14   6  10       77.53       86.78     99.89 o 
  15   6  10      404.39      359.62    108.02 o 
  16   6  10      105.28       72.97    109.60 o 
  17   6  10      261.71      311.13    122.49 o 
  18   6  10      169.89      160.43    121.28 o 
  19   6  10     1042.69     1035.77    132.92 o 
  20   6  10       94.62      120.07    131.08 o 
  21   6  10      377.62      415.94    132.97 o 
   1   7  10     1296.64     1285.29     79.03 o 
   2   7  10     2691.81     2532.36    102.26 o 
   3   7  10     3534.29     3450.49    122.56 o 
   4   7  10     1682.69     1629.24    102.51 o 
   5   7  10      870.50      849.68    122.80 o 
   6   7  10      335.10      357.77    106.99 o 
   7   7  10      304.38      374.70    113.35 o 
   8   7  10     5841.80     5915.60    183.53 o 
   9   7  10      310.42      380.50    108.50 o 
  10   7  10     2356.37     2551.31    150.19 o 
  11   7  10      765.12      576.90    115.21 o 
  12   7  10     2391.95     2387.85    136.83 o 
  13   7  10      254.88      271.28    114.11 o 
  14   7  10      341.77      332.72    112.99 o 
  15   7  10       41.58       60.94    101.20 o 
  16   7  10      267.93      155.72    109.54 o 
  17   7  10      270.98      182.19    117.73 o 
  18   7  10       41.81      142.07    122.30 o 
  19   7  10      331.30      314.33    131.15 o 
  20   7  10      265.66      162.21    131.88 o 
   0   8  10    23685.26    23344.36    459.58 o 
   1   8  10     2145.50     2409.64    142.64 o 
   2   8  10    11088.86    10561.73    174.51 o 
   3   8  10       91.36       86.26    109.25 o 
   4   8  10      357.09      302.86    130.22 o 
   5   8  10      154.54      140.53    104.54 o 
   6   8  10      684.85      590.99    107.66 o 
   7   8  10        7.93        8.81    105.92 o 
   8   8  10      157.38       74.32     98.10 o 
   9   8  10       12.37       27.07    100.63 o 
  10   8  10      187.90      208.57    110.22 o 
  11   8  10     1731.40     1808.74    135.30 o 
  12   8  10       54.53       74.47    111.43 o 
  13   8  10     3293.19     3269.09    178.86 o 
  14   8  10       56.22       62.15    115.32 o 
  15   8  10     1818.88     1603.01    140.98 o 
  16   8  10       38.81       72.58    123.38 o 
  17   8  10      144.49      111.80    111.53 o 
  18   8  10      464.77      540.41    135.50 o 
  19   8  10       87.44      113.65    128.73 o 
  20   8  10      276.02      235.28    129.88 o 
   1   9  10     1805.99     1832.60    175.41 o 
   2   9  10        6.17      191.63    140.85 o 
   3   9  10     4240.50     4623.69    247.44 o 
   4   9  10      255.24      483.91    115.98 o 
   5   9  10     1305.77     1358.20    132.33 o 
   6   9  10     1285.23     1357.60    128.80 o 
   7   9  10      192.52      106.90    111.56 o 
   8   9  10      122.24       74.03    113.64 o 
   9   9  10       78.09       92.20    106.54 o 
  10   9  10     1100.86      899.80    114.39 o 
  11   9  10      235.81      163.10    111.46 o 
  12   9  10     1266.62     1214.95    130.77 o 
  13   9  10       52.40       71.06    113.26 o 
  14   9  10     1574.46     1645.32    138.72 o 
  15   9  10      117.27      185.07    115.06 o 
  16   9  10     1815.25     2109.74    157.33 o 
  17   9  10      753.56      859.17    138.16 o 
  18   9  10     1129.15     1310.03    141.83 o 
  19   9  10      359.17      397.61    142.52 o 
   0  10  10     1682.21     1701.27    251.57 o 
   1  10  10      422.47      571.13    155.73 o 
   2  10  10     2718.92     2408.73    226.51 o 
   3  10  10       47.17       87.50    160.93 o 
   4  10  10     2268.22     2577.39    230.78 o 
   5  10  10        5.50       12.25    139.32 o 
   6  10  10     1103.97     1178.53    180.40 o 
   7  10  10      186.69      126.01    112.76 o 
   8  10  10     3178.10     3215.17    180.93 o 
   9  10  10      291.35      322.20    104.50 o 
  10  10  10      976.98     1031.36    121.44 o 
  11  10  10     1532.84     1582.17    139.17 o 
  12  10  10       20.72      280.96    117.72 o 
  13  10  10     2962.73     2794.92    170.87 o 
  14  10  10        0.98       56.62    122.97 o 
  15  10  10      798.12      744.23    133.22 o 
  16  10  10       78.73      227.32    133.69 o 
  17  10  10       46.41       23.95    136.15 o 
  18  10  10       46.42      139.75    149.55 o 
   1  11  10      118.66      208.50    151.93 o 
   2  11  10      282.78      298.55    168.78 o 
   3  11  10     1588.51     1753.92    194.20 o 
   4  11  10       54.47        7.75    143.23 o 
   5  11  10      856.65     1042.75    178.81 o 
   6  11  10     2007.96     2211.97    197.50 o 
   7  11  10      888.76      934.26    178.21 o 
   8  11  10     2233.96     2343.14    212.80 o 
   9  11  10      401.14      415.99    152.28 o 
  10  11  10     2464.71     2369.60    179.22 o 
  11  11  10      173.64      138.64    115.06 o 
  12  11  10     2499.80     2345.96    144.64 o 
  13  11  10      154.62      124.42    121.25 o 
  14  11  10     1245.65     1072.44    138.53 o 
  15  11  10        3.35       61.78    125.16 o 
  16  11  10      138.67      140.26    135.27 o 
  17  11  10      172.84      127.80    141.19 o 
   0  12  10     3375.58     3614.96    328.90 o 
   1  12  10      235.01      273.71    166.66 o 
   2  12  10     1776.13     1978.92    189.88 o 
   3  12  10      723.27      696.34    183.41 o 
   4  12  10     1812.55     1624.39    182.54 o 
   5  12  10     1772.96     1585.48    196.28 o 
   6  12  10       71.04       81.98    163.59 o 
   7  12  10      379.64      343.26    157.44 o 
   8  12  10       47.40       14.33    162.50 o 
   9  12  10       33.70       62.11    147.03 o 
  10  12  10        1.59       51.22    143.95 o 
  11  12  10      384.67      344.74    150.58 o 
  12  12  10      389.73      319.28    158.74 o 
  13  12  10      588.26      665.49    156.06 o 
  14  12  10      342.23      401.57    134.96 o 
  15  12  10      237.46      233.69    132.78 o 
  16  12  10        3.59       12.80    138.27 o 
  17  12  10       22.56       96.84    135.78 o 
   1  13  10       29.71       19.13    168.97 o 
   2  13  10        6.04        0.48    158.07 o 
   3  13  10      227.61      318.10    175.52 o 
   4  13  10       41.48        0.98    157.77 o 
   5  13  10      316.76      302.15    177.87 o 
   6  13  10      505.71      579.58    178.39 o 
   7  13  10      151.83      146.41    169.90 o 
   8  13  10      472.69      397.89    190.61 o 
   9  13  10       21.27       36.98    141.47 o 
  10  13  10      723.49      869.40    155.08 o 
  11  13  10      411.27      423.86    163.46 o 
  12  13  10     1865.96     1841.24    173.24 o 
  13  13  10        4.35       59.71    157.92 o 
  14  13  10     1827.97     2217.12    185.07 o 
  15  13  10        0.12      105.28    172.42 o 
   0  14  10      371.64      442.45    266.25 o 
   1  14  10        3.48        2.94    167.77 o 
   2  14  10       18.35       94.42    168.54 o 
   3  14  10       71.04       50.26    172.11 o 
   4  14  10     1065.44     1104.70    198.13 o 
   5  14  10       53.96      177.25    173.64 o 
   6  14  10     1649.33     1683.69    202.10 o 
   7  14  10        8.33      122.99    173.48 o 
   8  14  10     1234.89     1241.48    210.03 o 
   9  14  10      269.22      422.52    145.67 o 
  10  14  10      170.53      175.18    153.15 o 
  11  14  10      255.17      357.26    159.11 o 
  12  14  10      353.77      174.16    159.82 o 
  13  14  10      192.74      226.36    154.59 o 
  14  14  10       44.02        8.81    164.78 o 
   1  15  10      267.91      231.41    175.74 o 
   2  15  10       12.12       53.06    182.58 o 
   3  15  10     1713.35     1720.02    205.77 o 
   4  15  10       27.36       59.73    172.00 o 
   5  15  10     1574.84     1600.93    222.86 o 
   6  15  10       47.63        0.49    174.43 o 
   7  15  10      298.88      438.45    203.49 o 
   8  15  10     1396.48     1761.03    215.86 o 
   9  15  10        8.73       91.32    188.08 o 
  10  15  10     1999.00     2142.18    193.63 o 
  11  15  10      254.66      245.95    159.10 o 
  12  15  10     1050.15     1349.82    185.00 o 
  13  15  10      194.83      135.92    162.11 o 
   0  16  10       57.56       23.49    284.85 o 
   1  16  10     1113.95     1060.89    220.75 o 
   2  16  10       48.18        8.30    190.58 o 
   3  16  10      543.57      543.65    186.85 o 
   4  16  10      134.34      108.53    190.97 o 
   5  16  10       48.04       71.67    188.84 o 
   6  16  10        1.83        8.39    188.51 o 
   7  16  10        3.98        0.00    189.09 o 
   8  16  10        1.96       62.16    206.26 o 
   9  16  10        4.41       76.30    155.81 o 
  10  16  10       18.08       97.68    173.10 o 
  11  16  10      187.33      242.99    160.22 o 
   1  17  10      152.85      144.65    209.36 o 
   2  17  10      693.64      526.89    390.08 o 
   3  17  10     1066.75     1053.89    200.71 o 
   4  17  10      939.61      727.62    198.95 o 
   5  17  10      328.55      341.77    213.53 o 
   6  17  10      433.26      359.15    192.56 o 
   7  17  10      289.96      308.66    203.10 o 
   8  17  10      460.39      406.19    205.08 o 
   0  18  10        3.93        9.79    304.43 o 
   1  18  10       24.59       10.77    214.56 o 
   2  18  10       23.68      202.03    223.73 o 
   3  18  10       54.79        3.92    199.03 o 
   4  18  10        9.35       55.49    199.11 o 
   5  18  10      322.33      370.86    196.85 o 
   1   0  11     1408.11     1182.67     94.79 o 
   2   0  11       49.02       54.24     82.57 o 
   3   0  11     7240.71     5910.56    344.74 o 
   4   0  11       48.50      356.05     79.75 o 
   5   0  11    14130.15    12634.09    633.72 o 
   6   0  11      399.17      527.38     98.42 o 
   7   0  11     5099.82     4775.31    156.50 o 
   8   0  11      153.11      190.84    100.29 o 
   9   0  11     1704.04     1676.11    116.68 o 
  10   0  11      718.68      929.16    115.25 o 
  11   0  11     1106.29     1167.91    120.04 o 
  12   0  11     1237.24     1590.02    130.66 o 
  13   0  11     1870.48     1874.43    156.43 o 
  14   0  11     1269.62     1546.67    155.73 o 
  15   0  11     2226.15     2160.11    168.25 o 
  16   0  11     1491.44     1494.48    161.84 o 
  17   0  11     1811.01     1559.03    157.59 o 
  18   0  11     1334.70     1606.66    170.25 o 
  19   0  11      757.17      845.31    160.74 o 
  20   0  11     1719.22     1654.79    172.87 o 
   0   1  11     2246.95     2053.31     93.70 o 
   1   1  11       12.91       36.43     53.94 o 
   2   1  11     1564.57     1421.63     63.32 o 
   3   1  11      133.00       88.04     55.41 o 
   4   1  11     2972.21     3046.14     97.87 o 
   5   1  11        3.15       83.85     66.06 o 
   6   1  11     1659.03     1470.19     74.28 o 
   7   1  11      699.28      803.66     75.42 o 
   8   1  11       36.51       38.77     68.20 o 
   9   1  11      634.43      572.57     77.81 o 
  10   1  11      240.79      261.04     72.37 o 
  11   1  11     2235.43     2256.49     96.76 o 
  12   1  11      291.73      442.78     73.23 o 
  13   1  11      281.84      417.50     85.49 o 
  14   1  11     1915.76     1709.62    100.53 o 
  15   1  11       31.36      127.42     95.22 o 
  16   1  11      355.51      266.19     95.99 o 
  17   1  11      572.18      658.99    104.77 o 
  18   1  11       17.54       45.64     95.38 o 
  19   1  11      312.35      280.65    134.72 o 
  20   1  11        5.96       10.38    133.03 o 
   1   2  11       33.79       12.54     55.68 o 
   2   2  11     1895.69     1847.41     68.68 o 
   3   2  11       17.01       51.30     55.15 o 
   4   2  11     5153.89     5086.43    185.01 o 
   5   2  11      494.68      652.89     72.27 o 
   6   2  11     8667.50     8295.46    299.81 o 
   7   2  11     3155.05     3264.50    107.42 o 
   8   2  11     3132.42     2976.67    102.88 o 
   9   2  11     3005.30     2720.07    108.53 o 
  10   2  11     1296.56     1243.62     82.94 o 
  11   2  11     4494.01     4338.08    121.36 o 
  12   2  11     1379.22     1631.46     96.92 o 
  13   2  11     2725.99     2662.13    117.61 o 
  14   2  11     1586.24     1648.48     95.91 o 
  15   2  11     1644.93     1732.85    107.10 o 
  16   2  11     1038.06     1233.66    133.26 o 
  17   2  11     1225.51     1292.22    139.81 o 
  18   2  11      546.79      675.84    132.34 o 
  19   2  11      733.16     1036.81    141.04 o 
  20   2  11        2.81       80.61    127.80 o 
   0   3  11        1.60       59.06    129.58 o 
   1   3  11      254.78      247.79     71.39 o 
   2   3  11      622.75      461.90     64.75 o 
   3   3  11      151.59      124.13     68.47 o 
   4   3  11      945.92      848.91     71.98 o 
   5   3  11      802.58      595.60     75.63 o 
   6   3  11       30.10       74.76     66.55 o 
   7   3  11      973.18      757.80     73.43 o 
   8   3  11      229.29      232.73     70.21 o 
   9   3  11      126.64       61.69     72.89 o 
  10   3  11      954.68     1047.34     84.22 o 
  11   3  11      211.39      231.81     85.12 o 
  12   3  11      944.43     1070.29     96.10 o 
  13   3  11      641.23      688.91    107.97 o 
  14   3  11      582.21      424.67    104.65 o 
  15   3  11      189.59      276.67    105.18 o 
  16   3  11      123.97      102.01    120.61 o 
  17   3  11       23.62       64.04    117.72 o 
  18   3  11       26.24       99.58    125.30 o 
  19   3  11      108.80      124.33    124.77 o 
   1   4  11      984.54      902.83     90.12 o 
   2   4  11       43.03      154.29     81.53 o 
   3   4  11     3567.89     3257.08    129.63 o 
   4   4  11      474.19      528.08     85.73 o 
   5   4  11     1121.74     1280.07     96.87 o 
   6   4  11      541.62      496.65     78.26 o 
   7   4  11     1407.35     1377.75     85.88 o 
   8   4  11       18.24       88.97     74.77 o 
   9   4  11     1042.90     1014.92     81.55 o 
  10   4  11      527.88      739.84    104.87 o 
  11   4  11     1049.44     1175.46    104.33 o 
  12   4  11      813.13      884.43    111.98 o 
  13   4  11     1582.93     1465.27    123.23 o 
  14   4  11     1063.56     1122.64    121.40 o 
  15   4  11     1224.69     1005.74    116.05 o 
  16   4  11      960.19      984.31    141.64 o 
  17   4  11      703.26      612.18    138.02 o 
  18   4  11      521.01      495.10    135.75 o 
  19   4  11      102.34      135.53    127.47 o 
   0   5  11      541.48      455.52    101.77 o 
   1   5  11      243.10      183.61     75.11 o 
   2   5  11      739.28      649.87     82.63 o 
   3   5  11       86.26       75.43     83.73 o 
   4   5  11     1607.51     1584.63     91.69 o 
   5   5  11       25.52       63.09     81.57 o 
   6   5  11     1775.14     1720.41     98.86 o 
   7   5  11       54.10       55.50     88.85 o 
   8   5  11      308.25      241.99    106.14 o 
   9   5  11      605.74      629.06     94.64 o 
  10   5  11      459.73      274.21     94.37 o 
  11   5  11      527.59      691.50    106.71 o 
  12   5  11     1638.08     1625.39    110.55 o 
  13   5  11      157.92      174.99    100.56 o 
  14   5  11     1191.98     1269.86    116.03 o 
  15   5  11       93.93       73.25    106.73 o 
  16   5  11      234.42      113.53    106.78 o 
  17   5  11      663.58      806.76    136.45 o 
  18   5  11        2.27        1.69    126.99 o 
  19   5  11     1178.44     1186.07    145.56 o 
   1   6  11       60.47       95.70     71.82 o 
   2   6  11     1501.56     1597.98     88.38 o 
   3   6  11      287.47      339.69     83.92 o 
   4   6  11     1353.92     1520.28    109.47 o 
   5   6  11      391.58      304.14     99.35 o 
   6   6  11     1564.22     1394.25    115.43 o 
   7   6  11       64.81      132.90    107.85 o 
   8   6  11     1937.17     1955.23    131.22 o 
   9   6  11     2330.94     2215.03    144.05 o 
  10   6  11      863.87      890.19    118.84 o 
  11   6  11     3149.17     3108.59    181.42 o 
  12   6  11       77.14      244.98    103.62 o 
  13   6  11     2259.47     2196.87    134.29 o 
  14   6  11      408.92      411.66    110.73 o 
  15   6  11     1642.27     1595.93    125.06 o 
  16   6  11      106.69      164.28    110.85 o 
  17   6  11      861.10     1150.78    145.85 o 
  18   6  11      114.81      101.29    136.45 o 
   0   7  11     1449.27     1491.43    112.44 o 
   1   7  11      379.72      337.46    101.98 o 
   2   7  11       11.67       12.54     92.23 o 
   3   7  11     1126.06     1003.54    107.37 o 
   4   7  11      305.86      367.34    104.91 o 
   5   7  11     1629.83     1723.40    137.33 o 
   6   7  11       86.61       95.70    113.92 o 
   7   7  11        8.92       32.93    114.55 o 
   8   7  11      389.49      438.42    106.07 o 
   9   7  11      275.23      205.26    105.95 o 
  10   7  11      398.71      378.09    109.97 o 
  11   7  11     1772.90     1924.56    132.97 o 
  12   7  11      298.26      259.47    115.13 o 
  13   7  11      941.38     1077.40    137.61 o 
  14   7  11      270.46      328.67    111.86 o 
  15   7  11       68.15      134.58    111.71 o 
  16   7  11      180.02      297.99    115.38 o 
  17   7  11      266.94      252.49    118.55 o 
  18   7  11      286.59      404.18    139.75 o 
   1   8  11      356.27      345.32    161.22 o 
   2   8  11     2537.99     2632.38    208.31 o 
   3   8  11       33.27      115.75    111.04 o 
   4   8  11      278.81      331.87    114.37 o 
   5   8  11     1640.13     1733.12    139.90 o 
   6   8  11       47.04      151.95    123.81 o 
   7   8  11      701.16      787.17    129.26 o 
   8   8  11       35.63      113.69    105.43 o 
   9   8  11     1073.00     1021.35    120.10 o 
  10   8  11     1562.68     1704.70    128.48 o 
  11   8  11      478.27      493.91    128.29 o 
  12   8  11     1077.22     1202.62    140.05 o 
  13   8  11      194.28      158.91    121.49 o 
  14   8  11      195.59      258.36    130.77 o 
  15   8  11      498.88      405.40    120.20 o 
  16   8  11      430.07      492.14    128.04 o 
  17   8  11      234.51      279.58    121.09 o 
   0   9  11     3505.79     3289.00    277.02 o 
   1   9  11     4111.18     3628.16    243.99 o 
   2   9  11     1755.94     1628.97    175.30 o 
   3   9  11      737.22      557.98    172.15 o 
   4   9  11     1003.62     1104.85    179.96 o 
   5   9  11       24.60       43.92    152.59 o 
   6   9  11     1710.72     1393.39    185.34 o 
   7   9  11       87.83      177.09    125.56 o 
   8   9  11      321.32      410.68    120.42 o 
   9   9  11      176.45      254.85    112.81 o 
  10   9  11       40.33      126.93    121.58 o 
  11   9  11      958.30     1017.23    129.14 o 
  12   9  11       20.11       89.30    119.11 o 
  13   9  11      775.87      984.95    139.38 o 
  14   9  11      424.37      364.16    128.75 o 
  15   9  11       17.38      110.28    128.33 o 
  16   9  11      501.98      267.61    132.17 o 
  17   9  11      325.93      388.69    126.32 o 
   1  10  11       71.84        0.47    159.64 o 
   2  10  11      550.76      693.57    167.13 o 
   3  10  11       84.73       86.84    154.19 o 
   4  10  11      732.91      485.94    168.50 o 
   5  10  11        0.15        0.98    164.84 o 
   6  10  11      788.24      624.13    177.83 o 
   7  10  11      404.21      388.74    166.29 o 
   8  10  11      632.32      726.25    187.01 o 
   9  10  11      792.15      883.64    151.88 o 
  10  10  11       13.65       16.15    110.23 o 
  11  10  11      527.73      583.01    129.55 o 
  12  10  11      311.20      409.85    125.62 o 
  13  10  11      690.79      732.56    143.05 o 
  14  10  11      111.27      130.89    131.14 o 
  15  10  11      461.45      587.21    142.28 o 
  16  10  11       23.20       34.80    136.55 o 
   0  11  11      465.17      429.72    250.59 o 
   1  11  11     2574.29     2513.84    205.22 o 
   2  11  11      422.37      433.62    182.86 o 
   3  11  11     1136.43      999.82    186.42 o 
   4  11  11      205.33      150.70    168.52 o 
   5  11  11      972.29      899.61    197.27 o 
   6  11  11      280.70      252.05    170.93 o 
   7  11  11      886.92      657.94    190.97 o 
   8  11  11      116.48      158.11    179.64 o 
   9  11  11        0.17       24.17    140.34 o 
  10  11  11      810.96      928.92    156.00 o 
  11  11  11      509.03      489.79    156.98 o 
  12  11  11      536.62      533.97    159.87 o 
  13  11  11      311.73      272.74    165.38 o 
  14  11  11      404.26      277.77    140.14 o 
  15  11  11      233.85      238.21    134.80 o 
   1  12  11      635.48      727.13    175.05 o 
   2  12  11      497.80      543.85    175.79 o 
   3  12  11     1264.39     1332.10    190.35 o 
   4  12  11      950.05      649.25    187.12 o 
   5  12  11      508.74      705.63    190.28 o 
   6  12  11      396.70      368.05    176.50 o 
   7  12  11      387.25      291.57    176.85 o 
   8  12  11        4.73       84.51    183.16 o 
   9  12  11       49.15       58.69    144.99 o 
  10  12  11        1.27       68.19    161.42 o 
  11  12  11        2.50        5.21    155.01 o 
  12  12  11      563.04      840.19    169.47 o 
  13  12  11      137.83      186.42    174.38 o 
  14  12  11      106.87      219.92    162.61 o 
   0  13  11     3125.69     2759.43    291.70 o 
   1  13  11     1452.90     1118.45    189.30 o 
   2  13  11     2113.35     1837.53    201.76 o 
   3  13  11     1096.62     1007.32    194.15 o 
   4  13  11     1987.45     1620.25    206.23 o 
   5  13  11       78.31       22.41    183.35 o 
   6  13  11      692.60      534.90    193.27 o 
   7  13  11      197.40      245.30    181.64 o 
   8  13  11      375.89      590.44    201.20 o 
   9  13  11      468.27      461.68    154.57 o 
  10  13  11        0.14        9.14    149.49 o 
  11  13  11      323.09      472.64    168.46 o 
  12  13  11      383.01      310.41    160.63 o 
   1  14  11       29.23       18.11    177.19 o 
   2  14  11      183.77      101.74    181.31 o 
   3  14  11       77.91       98.37    186.42 o 
   4  14  11       96.81      139.00    180.64 o 
   5  14  11       13.39       25.53    195.46 o 
   6  14  11      361.14      322.00    195.23 o 
   7  14  11        8.24        0.51    175.62 o 
   8  14  11      219.13       71.27    191.47 o 
   9  14  11      132.96       82.96    171.30 o 
  10  14  11       83.05      112.47    153.82 o 
  11  14  11      604.79      572.07    168.30 o 
   0  15  11      812.92     1050.33    294.64 o 
   1  15  11     1323.03     1208.77    218.87 o 
   2  15  11      580.09      760.34    212.70 o 
   3  15  11     1651.37     1477.18    212.80 o 
   4  15  11        9.51       30.40    204.53 o 
   5  15  11     1538.61     1475.96    223.36 o 
   6  15  11       64.92       29.99    207.26 o 
   7  15  11      334.94      176.54    204.68 o 
   8  15  11      102.77      109.28    200.60 o 
   9  15  11      159.37      191.44    178.87 o 
   1  16  11      222.27      179.36    206.82 o 
   2  16  11       16.51       93.26    213.13 o 
   3  16  11      540.66      743.64    209.06 o 
   4  16  11      160.01      271.73    205.85 o 
   5  16  11      813.06      991.02    219.53 o 
   6  16  11     1108.37     1119.75    224.73 o 
   0   0  12      445.17      391.57    144.17 o 
   1   0  12      446.16      414.02     92.23 o 
   2   0  12      385.63      244.81     97.70 o 
   3   0  12      917.43      869.98    101.27 o 
   4   0  12      750.86      740.24    110.77 o 
   5   0  12     2924.13     2942.44    133.54 o 
   6   0  12      192.78      286.42    108.00 o 
   7   0  12     4642.76     4567.64    224.22 o 
   8   0  12       26.67       13.13    108.89 o 
   9   0  12      813.56      693.24    122.04 o 
  10   0  12     1326.87     1416.34    134.80 o 
  11   0  12      640.52      526.89    124.22 o 
  12   0  12     1065.93     1059.06    136.33 o 
  13   0  12       30.99       78.07    143.06 o 
  14   0  12       29.74       31.39    143.20 o 
  15   0  12      101.92      146.26    141.31 o 
  16   0  12       25.93       54.97    145.17 o 
  17   0  12        5.86       81.89    152.00 o 
   1   1  12        0.06       10.51     64.14 o 
   2   1  12      308.82      267.84     61.08 o 
   3   1  12        1.05       32.19     75.33 o 
   4   1  12      300.94      478.30     71.83 o 
   5   1  12      533.13      711.65     79.82 o 
   6   1  12      646.44      622.66     82.73 o 
   7   1  12      807.67      894.88     83.63 o 
   8   1  12      192.90      174.01     75.74 o 
   9   1  12     1308.28     1193.55     89.14 o 
  10   1  12      151.58      142.86     82.44 o 
  11   1  12      382.19      295.71     83.80 o 
  12   1  12     1811.17     1759.65     97.32 o 
  13   1  12       10.85       81.51     93.79 o 
  14   1  12      359.07      383.74    105.41 o 
  15   1  12      469.17      383.32    103.59 o 
  16   1  12        5.53       99.50    110.74 o 
  17   1  12      787.74      727.10    127.95 o 
   0   2  12      397.41      387.31    101.77 o 
   1   2  12     9208.62     8321.87    345.74 o 
   2   2  12      290.06      310.60     71.37 o 
   3   2  12     6095.04     5676.12    215.37 o 
   4   2  12      925.70      844.67     87.75 o 
   5   2  12     3534.99     3264.99    113.80 o 
   6   2  12      910.62      951.72     84.06 o 
   7   2  12     1442.37     1274.25     88.96 o 
   8   2  12      431.89      420.10     78.54 o 
   9   2  12      316.40      224.42     79.96 o 
  10   2  12      534.63      503.08     87.44 o 
  11   2  12       27.07       87.72     79.00 o 
  12   2  12      746.41      720.93     98.00 o 
  13   2  12       81.59      127.79     99.50 o 
  14   2  12       74.74      178.88    112.73 o 
  15   2  12      304.58      312.45    133.57 o 
  16   2  12       37.51       87.86    132.90 o 
  17   2  12      689.73      632.65    142.33 o 
   1   3  12      116.91      104.31     70.35 o 
   2   3  12      104.48       81.44     75.79 o 
   3   3  12      113.26       97.38     71.81 o 
   4   3  12      958.87      880.11     91.34 o 
   5   3  12      138.13      182.36     79.09 o 
   6   3  12      699.32      576.42     84.56 o 
   7   3  12      734.65      752.54     88.68 o 
   8   3  12     1117.45     1108.13     96.99 o 
   9   3  12     1209.19      926.00     91.93 o 
  10   3  12      104.87       31.96     94.13 o 
  11   3  12       69.92       51.04    107.03 o 
  12   3  12      101.82      133.97    105.44 o 
  13   3  12      426.98      448.86    111.13 o 
  14   3  12      274.49      310.54    117.26 o 
  15   3  12     1042.99     1065.79    123.19 o 
  16   3  12       29.72       58.09    131.97 o 
  17   3  12      311.05      173.74    127.48 o 
   0   4  12       79.28      235.59    117.21 o 
   1   4  12     1101.39      964.80     89.46 o 
   2   4  12      137.08       82.28     84.08 o 
   3   4  12     2279.35     2170.98    100.99 o 
   4   4  12      100.99      232.31     83.90 o 
   5   4  12     2834.87     2456.49    104.98 o 
   6   4  12        1.34       28.99     81.67 o 
   7   4  12     1671.88     1735.79    105.35 o 
   8   4  12      282.31      376.45     97.16 o 
   9   4  12     3933.37     3684.46    142.92 o 
  10   4  12      224.63      152.46    109.02 o 
  11   4  12      905.15     1018.13    116.84 o 
  12   4  12      564.09      650.57    119.93 o 
  13   4  12      474.61      372.64    114.43 o 
  14   4  12      741.17      818.79    126.94 o 
  15   4  12       35.15       18.72    112.33 o 
  16   4  12        1.38       23.32    126.94 o 
   1   5  12        2.60       87.59     81.93 o 
   2   5  12      292.98      263.24     84.82 o 
   3   5  12      452.84      682.11    102.26 o 
   4   5  12     1154.49     1362.87    119.87 o 
   5   5  12      938.44     1174.55    126.49 o 
   6   5  12      169.12      212.54     92.74 o 
   7   5  12     3756.95     3623.33    142.64 o 
   8   5  12        3.26      159.99    103.09 o 
   9   5  12     2215.59     2100.99    126.23 o 
  10   5  12      938.84      814.98    114.78 o 
  11   5  12     1612.82     1614.13    127.81 o 
  12   5  12       13.11       28.34    104.38 o 
  13   5  12      122.86      226.42    109.05 o 
  14   5  12      321.58      301.30    117.21 o 
  15   5  12        3.67       19.35    112.78 o 
  16   5  12       27.85       65.97    117.73 o 
   0   6  12      160.90      293.40    146.68 o 
   1   6  12     8846.70     8271.37    197.29 o 
   2   6  12      340.66      365.81    115.42 o 
   3   6  12     6185.65     6105.57    181.66 o 
   4   6  12      133.48      146.60    111.01 o 
   5   6  12     1236.70     1273.87    124.58 o 
   6   6  12        0.19        0.23    113.10 o 
   7   6  12      153.17      132.17    114.80 o 
   8   6  12      372.80      391.86    121.74 o 
   9   6  12       36.11       61.25    102.86 o 
  10   6  12       51.30       60.40    111.85 o 
  11   6  12       63.53      108.19    107.08 o 
  12   6  12      128.83      233.80    110.58 o 
  13   6  12        1.43       46.75    113.32 o 
  14   6  12       10.41       87.76    115.26 o 
  15   6  12      377.84      439.07    123.44 o 
  16   6  12       42.82       79.05    116.22 o 
   1   7  12        8.84       41.59    162.56 o 
   2   7  12       33.24       14.84    166.29 o 
   3   7  12       25.19      137.87    104.16 o 
   4   7  12      433.85      466.33    114.13 o 
   5   7  12       84.53      149.23    131.78 o 
   6   7  12     1014.97     1051.26    144.94 o 
   7   7  12       11.04       33.35    113.73 o 
   8   7  12        0.39       13.28    113.41 o 
   9   7  12       22.78       14.85    125.26 o 
  10   7  12      126.77      114.10    122.12 o 
  11   7  12       14.04       92.47    111.49 o 
  12   7  12     1361.16     1466.56    127.49 o 
  13   7  12      493.73      447.46    116.14 o 
  14   7  12      526.87      538.13    122.86 o 
  15   7  12      401.87      382.20    121.79 o 
   0   8  12       55.22       51.88    263.32 o 
   1   8  12       10.86       30.55    175.79 o 
   2   8  12      290.57      332.35    180.05 o 
   3   8  12       75.64      241.46    166.44 o 
   4   8  12     2874.81     2445.41    244.64 o 
   5   8  12     1220.07     1305.15    193.77 o 
   6   8  12      156.48      141.59    177.79 o 
   7   8  12     2012.13     1864.97    158.36 o 
   8   8  12        2.48       55.58    116.75 o 
   9   8  12      214.43      274.16    123.42 o 
  10   8  12      581.94      622.95    131.70 o 
  11   8  12      129.14       46.58    130.24 o 
  12   8  12      481.05      576.47    145.79 o 
  13   8  12        7.77       36.84    113.86 o 
  14   8  12      187.33      218.12    113.06 o 
   1   9  12      151.18      143.56    159.52 o 
   2   9  12      302.94      268.01    169.21 o 
   3   9  12      616.80      826.50    184.81 o 
   4   9  12      731.25     1043.36    244.23 o 
   5   9  12     1584.01     1465.38    201.76 o 
   6   9  12     1044.09      752.14    188.51 o 
   7   9  12     1723.01     1654.10    216.78 o 
   8   9  12       73.87      328.49    147.46 o 
   9   9  12     3161.26     2979.85    209.35 o 
  10   9  12       98.85      190.32    148.12 o 
  11   9  12     1942.46     2016.71    152.05 o 
  12   9  12     1017.20      950.15    137.25 o 
  13   9  12      663.60      714.16    150.09 o 
   0  10  12     1283.59     1578.91    278.00 o 
   1  10  12     6582.86     5852.76    285.82 o 
   2  10  12       52.96       76.32    182.07 o 
   3  10  12     2440.19     2175.33    221.85 o 
   4  10  12       75.50      135.47    177.82 o 
   5  10  12      357.24      501.13    191.97 o 
   6  10  12       86.89       81.19    182.66 o 
   7  10  12      373.05      512.61    192.45 o 
   8  10  12      195.61      263.47    166.94 o 
   9  10  12       78.29       39.52    152.32 o 
  10  10  12      191.77      256.41    163.21 o 
  11  10  12       95.39      175.37    157.67 o 
  12  10  12       93.42      194.61    158.93 o 
   1  11  12        1.71       66.82    175.06 o 
   2  11  12       23.60       36.13    183.64 o 
   3  11  12        4.55       10.72    191.37 o 
   4  11  12      193.30      150.84    183.53 o 
   5  11  12      226.97      175.08    196.18 o 
   6  11  12      113.55        0.98    188.51 o 
   7  11  12       21.42       15.44    170.86 o 
   8  11  12       25.69       75.89    153.77 o 
   9  11  12       75.19      111.61    159.61 o 
  10  11  12      235.18      123.30    156.95 o 
  11  11  12      285.52      427.72    164.58 o 
   0  12  12        3.19       14.68    242.76 o 
   1  12  12        1.31       38.08    189.01 o 
   2  12  12      386.61      321.73    189.09 o 
   3  12  12      281.85      229.14    183.69 o 
   4  12  12      239.70      260.12    184.64 o 
   5  12  12      565.54      633.16    203.84 o 
   6  12  12      118.25       92.67    187.23 o 
   7  12  12      728.22      714.20    198.98 o 
   8  12  12        4.02       17.43    151.85 o 
   9  12  12      844.67      927.67    168.70 o 
  10  12  12        3.84       39.06    170.63 o 
   1  13  12        5.36       49.57    195.66 o 
   2  13  12      293.19      191.11    186.85 o 
   3  13  12       38.75       13.08    204.16 o 
   4  13  12      597.08      839.23    211.73 o 
   5  13  12      693.83      777.63    225.28 o 
   6  13  12      174.80      284.40    215.14 o 
   7  13  12     2412.89     2301.90    241.93 o 
   8  13  12       49.54      219.25    195.53 o 
   0  14  12      399.38      259.40    275.06 o 
   1  14  12      447.60      470.47    213.78 o 
   2  14  12       60.99      211.77    196.81 o 
   3  14  12      568.62      657.65    224.90 o 
   4  14  12       12.24      123.57    203.20 o 
   5  14  12      270.12      152.79    208.36 o 
   1   0  13        0.49        1.96    122.71 o 
   2   0  13      490.49      385.71    109.52 o 
   3   0  13      386.38      422.13    115.62 o 
   4   0  13      407.82      242.28    111.35 o 
   5   0  13      137.93      113.36    112.08 o 
   6   0  13       12.92       21.52    113.33 o 
   7   0  13       19.66       39.27    111.02 o 
   8   0  13      234.84      131.89    118.52 o 
   9   0  13       23.09       11.57    113.82 o 
  10   0  13       24.48       74.85    127.10 o 
  11   0  13      469.49      673.93    140.44 o 
  12   0  13      395.91      194.92    133.88 o 
  13   0  13     4057.35     4257.67    340.45 o 
  14   0  13      522.46      592.86    166.35 o 
   0   1  13     1793.35     1746.97    129.91 o 
   1   1  13      702.67      686.52     91.35 o 
   2   1  13      391.68      326.28     85.58 o 
   3   1  13      293.09      209.90     76.80 o 
   4   1  13       84.81       94.98     76.82 o 
   5   1  13       15.63       43.48     77.55 o 
   6   1  13      639.22      776.01     89.15 o 
   7   1  13      215.17      301.75     86.88 o 
   8   1  13      132.93      197.52     85.75 o 
   9   1  13       78.28       53.15     82.45 o 
  10   1  13      395.63      418.34     90.71 o 
  11   1  13      555.70      563.60     95.82 o 
  12   1  13      247.56      195.87    101.59 o 
  13   1  13       85.90      116.97    106.93 o 
  14   1  13       54.05      171.79    118.00 o 
   1   2  13       20.57       15.40     70.79 o 
   2   2  13      305.41      163.57     77.97 o 
   3   2  13      150.89      245.79     82.25 o 
   4   2  13      470.65      304.06     79.26 o 
   5   2  13      921.41      847.75     86.39 o 
   6   2  13      614.62      504.71     84.16 o 
   7   2  13     1380.02     1229.95     89.66 o 
   8   2  13     1400.17     1327.52     95.32 o 
   9   2  13     2271.06     2374.75    104.81 o 
  10   2  13     2272.27     2167.92    114.45 o 
  11   2  13     1315.32     1141.09    114.00 o 
  12   2  13     1114.06     1141.97    133.04 o 
  13   2  13      206.26      219.82    120.93 o 
  14   2  13      433.53      609.64    127.63 o 
   0   3  13      220.65      299.71    113.46 o 
   1   3  13      294.93      303.80     83.17 o 
   2   3  13       98.66      129.35     91.71 o 
   3   3  13      268.86      318.35     98.72 o 
   4   3  13        1.20       50.02     93.73 o 
   5   3  13      854.12      721.66     95.52 o 
   6   3  13        0.80       76.97     87.42 o 
   7   3  13      733.06      671.73    103.33 o 
   8   3  13       10.46       46.23    102.51 o 
   9   3  13      474.44      597.66    112.90 o 
  10   3  13       99.18      100.18    117.73 o 
  11   3  13      102.09       93.09    115.33 o 
  12   3  13       54.09       54.00    112.51 o 
  13   3  13       17.03       27.89    119.23 o 
   1   4  13        2.26       22.29     75.93 o 
   2   4  13       53.75       18.09     90.98 o 
   3   4  13        1.47       86.53     90.96 o 
   4   4  13      224.24      325.76    105.13 o 
   5   4  13       98.22      104.60     96.39 o 
   6   4  13      108.96       91.13     95.32 o 
   7   4  13      174.14      151.46     99.52 o 
   8   4  13        5.96       25.93     94.59 o 
   9   4  13      191.66      257.08    118.09 o 
  10   4  13      163.99      137.87    113.97 o 
  11   4  13      701.06      940.54    131.30 o 
  12   4  13      185.06      162.17    119.60 o 
  13   4  13      795.07     1036.29    133.49 o 
   0   5  13     1324.61     1551.48    132.19 o 
   1   5  13     2843.34     2658.61    136.26 o 
   2   5  13     1615.17     1437.40    119.03 o 
   3   5  13     1063.21      848.63    110.09 o 
   4   5  13     1053.02      931.60    115.99 o 
   5   5  13       11.29      118.48    103.41 o 
   6   5  13      153.33       58.79     93.58 o 
   7   5  13       38.73      114.55     99.97 o 
   8   5  13       25.87       50.03    114.05 o 
   9   5  13      213.38      199.83    112.37 o 
  10   5  13       34.12       85.25    119.51 o 
  11   5  13       36.53      106.48    114.94 o 
  12   5  13      137.30       82.23    123.98 o 
   1   6  13       73.90       70.17    176.24 o 
   2   6  13        2.76       34.85    180.95 o 
   3   6  13      408.06      418.17    151.38 o 
   4   6  13     1108.65     1000.26    136.48 o 
   5   6  13     1066.31     1158.66    120.46 o 
   6   6  13     1836.20     1730.43    116.72 o 
   7   6  13     3516.62     3419.94    173.24 o 
   8   6  13     2472.52     2369.80    140.97 o 
   9   6  13     2670.58     2728.07    157.41 o 
  10   6  13     2635.83     2588.08    147.08 o 
  11   6  13      975.92      994.26    129.51 o 
  12   6  13     1069.60     1012.22    137.00 o 
   0   7  13      111.41      147.81    265.27 o 
   1   7  13       11.54       42.88    178.69 o 
   2   7  13        1.90       11.25    173.02 o 
   3   7  13       29.34      124.56    185.08 o 
   4   7  13       37.64        0.96    171.92 o 
   5   7  13      226.78      211.55    190.58 o 
   6   7  13      363.21      434.26    154.60 o 
   7   7  13     1433.10     1677.93    148.47 o 
   8   7  13      298.73      475.01    121.51 o 
   9   7  13     1001.23      837.41    128.42 o 
  10   7  13      224.30      263.42    124.89 o 
  11   7  13      610.62      527.50    130.83 o 
   1   8  13      120.59      154.93    191.10 o 
   2   8  13      447.70      447.51    187.18 o 
   3   8  13      200.35      242.77    188.11 o 
   4   8  13       25.27        8.81    183.53 o 
   5   8  13       87.19      140.73    201.69 o 
   6   8  13        1.07        7.37    188.71 o 
   7   8  13      150.48      144.54    161.79 o 
   8   8  13       74.19       87.74    155.84 o 
   9   8  13       18.16       46.29    151.01 o 
  10   8  13      389.13      325.29    160.96 o 
   0   9  13      409.72      558.93    299.53 o 
   1   9  13     2860.92     2797.14    237.51 o 
   2   9  13      772.40      864.41    202.44 o 
   3   9  13     2658.91     2362.41    257.93 o 
   4   9  13      600.71      500.43    203.29 o 
   5   9  13      838.34      603.25    202.30 o 
   6   9  13       36.79        2.94    189.68 o 
   7   9  13       46.92       57.53    155.71 o 
   8   9  13       36.40       95.93    161.57 o 
   9   9  13        2.14       27.79    163.52 o 
   1  10  13       20.47       68.44    181.64 o 
   2  10  13        1.16        7.43    191.77 o 
   3  10  13       39.19       37.74    182.91 o 
   4  10  13      216.32       44.70    205.90 o 
   5  10  13      667.03      595.21    218.72 o 
   6  10  13      571.45      501.60    207.92 o 
   7  10  13      976.28      959.65    169.89 o 
   0  11  13       41.50        5.87    265.27 o 
   1  11  13       11.05      116.64    196.95 o 
   2  11  13        0.80        4.43    195.64 o 
   3  11  13       54.73       54.18    200.10 o 
   4  11  13        4.06        0.00    200.06 o 
   5  11  13      540.12      652.01    205.23 o 
   0   0  14      492.16      263.32    238.84 o 
   1   0  14      822.77      996.66    196.54 o 
   2   0  14     1623.41     1397.84    141.19 o 
   3   0  14      253.99      203.06    125.43 o 
   4   0  14     1608.28     1480.70    137.96 o 
   5   0  14      991.22      958.14    140.06 o 
   6   0  14     2824.68     2592.65    159.89 o 
   7   0  14      845.65      879.34    141.16 o 
   8   0  14     2752.58     2784.19    163.15 o 
   9   0  14      315.36      385.81    142.17 o 
   1   1  14       79.31       87.91    111.01 o 
   2   1  14      203.44      220.62     89.53 o 
   3   1  14      482.81      378.75     89.20 o 
   4   1  14      366.93      349.82     91.30 o 
   5   1  14       18.78       30.28     83.19 o 
   6   1  14      473.31      368.82     96.82 o 
   7   1  14      545.01      438.88     94.71 o 
   8   1  14      128.82      261.87     93.06 o 
   9   1  14      162.21      103.72    104.78 o 
   0   2  14     5483.80     5153.42    231.12 o 
   1   2  14        3.64       27.77    113.44 o 
   2   2  14     3943.83     3731.06    150.78 o 
   3   2  14       33.06      113.85     97.05 o 
   4   2  14     1738.73     1544.01    108.63 o 
   5   2  14      260.05      132.30     97.21 o 
   6   2  14      235.57      294.44     97.60 o 
   7   2  14      169.87       68.22    108.21 o 
   8   2  14        6.30       31.57    113.43 o 
   9   2  14       37.23       54.74    108.85 o 
   1   3  14        1.93        0.27     91.75 o 
   2   3  14       84.34       34.69    101.29 o 
   3   3  14      251.97      220.38     99.48 o 
   4   3  14      250.30      229.48    106.13 o 
   5   3  14      784.11      700.17    117.33 o 
   6   3  14      258.80      320.05    107.36 o 
   7   3  14      203.83       57.97    106.86 o 
   8   3  14       39.61      129.67    109.63 o 
   0   4  14      219.21      187.23    173.70 o 
   1   4  14       94.46       87.23    109.47 o 
   2   4  14      102.92       64.78    112.05 o 
   3   4  14      676.14      500.52    113.02 o 
   4   4  14      691.06      601.25    110.30 o 
   5   4  14      610.42      547.27    117.27 o 
   6   4  14     1034.32      928.77    116.06 o 
   7   4  14      158.40      183.46    110.21 o 
   8   4  14     1308.54     1451.58    128.93 o 
   1   5  14       14.81        0.00    145.89 o 
   2   5  14      164.43      167.14    148.98 o 
   3   5  14        9.45       80.69    142.57 o 
   4   5  14      428.49      546.85    121.43 o 
   5   5  14      316.70      183.52    111.10 o 
   6   5  14      417.79      526.42    115.91 o 
   7   5  14      113.53      244.16    113.22 o 
   0   6  14     3627.13     3673.36    488.46 o 
   1   6  14       61.76      160.53    146.56 o 
   2   6  14     2339.21     2328.71    218.73 o 
   3   6  14       41.36      105.41    156.97 o 
   4   6  14     1043.17      865.94    211.19 o 
   5   6  14      137.17      110.16    138.42 o 
   6   6  14      615.10      548.27    149.75 o 
   1   7  14        4.73       40.62    206.26 o 
   2   7  14       54.49       32.62    187.22 o 
   3   7  14       54.20       64.61    187.58 o 
   4   7  14       43.74       33.82    160.61 o 
                                                 
